# Supplementary material for: Building a Robust Tumor Profiling Program: Synergy between Next-Generation Sequencing and Targeted Single-Gene Testing
Source: PLoS One. 2016 Apr 4;11(4):e0152851. doi: 10.1371/journal.pone.0152851 (PMC4820127; doi:10.1371/journal.pone.0152851)
Supplement: S1 File — (XLSX) [file pone.0152851.s001.xlsx]

## Sheet: EGFR
NGS: Solid Tumor Panel	Targeted: EGFR exon 19 deletion	Targeted: EGFR L858R	Concordant?	Comment
DISEASE ASSOCIATED MUTATIONS (see interpretation and comments): GENE PROTEIN CHANGE cDNA CHANGE TP53 p.V157F c.469G>T EGFR Amplification VARIANTS OF UNCERTAIN SIGNIFICANCE (see interpretation and comments): GENE PROTEIN CHANGE cDNA CHANGE KIT p.D696N c.2086G>A INTERPRETATION AND COMMENTS: This is an Abnormal sequencing study that identified the following disease associated mutations: 1. A missens…	Negative	Negative	N	EGFR amp detected by NGS
DISEASE ASSOCIATED MUTATIONS (see interpretation and comments): GENE PROTEIN CHANGE cDNA CHANGE TP53 p.M237I c.711G>A INTERPRETATION AND COMMENTS: This is an Abnormal sequencing study that identified the following disease associated mutations: 1. A missense mutation in TP53 at amino acid 237 converting the wild type residue, Methionine, to an Isoleucine in 894 reads out of a total 1880 sequence r…	Negative	Negative	Y
DISEASE ASSOCIATED MUTATIONS (see interpretation and comments): GENE PROTEIN CHANGE cDNA CHANGE TP53 p.R273L c.818G>T TP53 p.R248L c.743G>T INTERPRETATION AND COMMENTS: This is an Abnormal sequencing study that identified the following disease associated mutations: 1. A missense mutation in TP53 at amino acid 273 converting the wild type residue, Arginine, into a Leucine in 1233 reads out of a to…	Negative	Negative	Y
INTERPRETATION AND COMMENTS: This is a Normal sequencing study that found no disease associated mutations or variants of uncertain significance at this time. Robert D. Daber Ph.D., DABMG Technical Director of Clinical Genomics	Negative	Negative	Y
DISEASE ASSOCIATED MUTATIONS (see interpretation and comments): GENE PROTEIN CHANGE cDNA CHANGE TP53 p.R280S c.840A>T INTERPRETATION AND COMMENTS: This is an Abnormal sequencing study that identified the following disease associated mutations: 1. A missense mutation in TP53 at amino acid 280 converting the wild type residue, Arginine, to a Serine in 224 reads out of a total 5165 sequence reads fo…	Negative	Negative	Y
DISEASE ASSOCIATED MUTATIONS (see interpretation and comments): GENE PROTEIN CHANGE cDNA CHANGE KRAS p.G12S c.34G>A TP53 p.G245D c.734G>A INTERPRETATION AND COMMENTS: This is an Abnormal sequencing study that identified the following disease associated mutations: 1. A missense mutation in KRAS at amino acid 12 converting the wild type residue, Glycine, into a Serine in 4066 reads out of a total 1…	Negative	Negative	Y
DNA quantity and quality not sufficient INTERPRETATION AND COMMENTS: The DNA obtained from the submitted specimen was not adequate for testing, and therefore could not be processed by our assay. We would be happy to test an alternative specimen. Please let me know if you have any questions. Robert D. Daber, PhD, FACMG Technical Director of Clinical Genomics	Negative	Negative	N	qns for NGS
DISEASE ASSOCIATED MUTATIONS (see interpretation and comments): GENE PROTEIN CHANGE cDNA CHANGE TP53 p.P278S c.832C>T CTNNB1 p.S45P c.133T>C EGFR p.L747_P753delinsS c.2240_2257delTAAGAGAAGCAACATCTC INTERPRETATION AND COMMENTS: This is an Abnormal sequencing study that identified the following disease associated mutations: 1. A missense mutation in TP53 at amino acid 278 converting the wild type r…	Positive	Negative	Y
DISEASE ASSOCIATED MUTATIONS (see interpretation and comments): GENE PROTEIN CHANGE cDNA CHANGE TP53 p.Y220H c.658T>C KRAS p.G13D c.38G>A VARIANTS OF UNCERTAIN SIGNIFICANCE (see interpretation and comments): GENE PROTEIN CHANGE cDNA CHANGE KIT p.T67S c.200C>G INTERPRETATION AND COMMENTS: This is an Abnormal sequencing study that identified the following disease associated mutations: 1. A missense…	Negative	Negative	Y
VARIANTS OF UNCERTAIN SIGNIFICANCE: GENE PROTEIN CHANGE cDNA CHANGE KDR p.I1330delinsLX c.3988_3989delATinsCTTTAAAA INTERPRETATION AND COMMENTS: This sequencing study did not identify known disease associated mutations; however it did identify 1 variant of uncertain significance: 1. An insertion of 8 additional nucleotide(s), TTTTAAAG, in KDR which shifts the reading frame and introduces a stop c…	Negative	Negative	Y
DISEASE ASSOCIATED MUTATIONS (see interpretation and comments): GENE PROTEIN CHANGE cDNA CHANGE KRAS p.G12A c.35G>C INTERPRETATION AND COMMENTS: This is an Abnormal sequencing study that identified the following disease associated mutation: 1. A missense mutation in KRAS at amino acid 12 converting the wild type residue, Glycine, into an Alanine in 1642 reads out of a total 9712 sequence reads fo…	Negative	Negative	Y
DISEASE ASSOCIATED MUTATIONS (see interpretation and comments): GENE PROTEIN CHANGE cDNA CHANGE EGFR p.E746_A750del c.2235_2249delGGAATTAAGAGAAGC INTERPRETATION AND COMMENTS: This is an Abnormal sequencing study that identified the following disease associated mutations: 1. A deletion of 15 nucleotide(s), GGAATTAAGAGAAGC, in exon 19 of EGFR in 3705 reads out of a total 8922 sequence reads for an …	Positive	Negative	Y
INTERPRETATION AND COMMENTS: This is a Normal sequencing study that found no disease associated mutations or variants of uncertain significance at this time. Robert D. Daber Ph.D., DABMG Technical Director of Clinical Genomics	Negative	Negative	Y
DNA Quantity not enough INTERPRETATION AND COMMENTS: The DNA obtained from the submitted specimen was not adequate for testing. Too little DNA was obtained from the submitted specimen and therefore could not be processed by our assay. We would be happy to test an alternative specimen. Please let me know if you have any questions. Robert D. Daber, PhD, DABMG Technical Director of Clinical Genomics	Negative	Negative	N	qns for NGS
INTERPRETATION AND COMMENTS: This is a Normal sequencing study that found no disease associated mutations or variants of uncertain significance at this time. Robert D. Daber, Ph.D., DABMG Technical Director of Clinical Genomics	Negative	Negative	Y
INTERPRETATION AND COMMENTS: This is a Normal sequencing study that found no disease associated mutations or variants of uncertain significance at this time. Robert D. Daber Ph.D., DABMG Technical Director of Clinical Genomics	Negative	Negative	Y
DISEASE ASSOCIATED MUTATIONS (see interpretation and comments): GENE PROTEIN CHANGE cDNA CHANGE KRAS p.G12V c.35G>T INTERPRETATION AND COMMENTS: This is an Abnormal sequencing study that identified the following disease associated mutations: 1. A missense mutation in KRAS at amino acid 12 converting the wild type residue, Glycine, to a Valine in 1066 reads out of a total 13495 sequence reads for …	Negative	Negative	Y
DISEASE ASSOCIATED MUTATIONS (see interpretation and comments): GENE PROTEIN CHANGE cDNA CHANGE EGFR p.E746_A750del c.2235_2249delGGAATTAAGAGAAGC INTERPRETATION AND COMMENTS: This is an Abnormal sequencing study that identified the following disease associated mutations: 1. A deletion of 15 nucleotide(s), GGAATTAAGAGAAGC, in exon 19 of EGFR in 2034 reads out of a total 7648 sequence reads for an …	Positive	Negative	Y
DISEASE ASSOCIATED MUTATIONS (see interpretation and comments): GENE PROTEIN CHANGE cDNA CHANGE PTEN p.Y180X c.540C>G TP53 p.I162F c.484A>T INTERPRETATION AND COMMENTS: This is an Abnormal sequencing study that identified the following disease associated mutations: 1. A nonsense mutation in PTEN at amino acid 180 resulting in a premature stop of the coding sequence. This mutation was found in 412…	Negative	Negative	Y
DISEASE ASSOCIATED MUTATIONS (see interpretation and comments): GENE PROTEIN CHANGE cDNA CHANGE TP53 p.P152fs c.455delC EGFR Amplification EGFR p.L858R c.2573T>G INTERPRETATION AND COMMENTS: This is an Abnormal sequencing study that identified the following disease associated mutations: 1. A deletion of 1 nucleotide(s), G, in exon 5 of TP53 resulting in a shift of the protein reading frame. This …	Negative	Positive	N	EGFR amp detected by NGS
DISEASE ASSOCIATED MUTATIONS (see interpretation and comments): GENE PROTEIN CHANGE cDNA CHANGE TP53 p.R213X c.637C>T EGFR p.L858R c.2573T>G INTERPRETATION AND COMMENTS: This is an Abnormal sequencing study that identified the following disease associated mutations: 1. A nonsense mutation in TP53 at amino acid 213 resulting in a premature stop of the coding sequence. This mutation was found in 77…	Negative	Positive	Y
VARIANTS OF UNCERTAIN SIGNIFICANCE: GENE PROTEIN CHANGE cDNA CHANGE FBXW7 p.V445L c.1333G>T INTERPRETATION AND COMMENTS: This sequencing study did not identify known disease associated mutations; however it did identify 1 variant(s) of uncertain significance: 1. A missense variant in FBXW7 at amino acid 445 converting the wild type residue, Valine, to a Leucine in 764 reads out of a total 1443 se…	Negative	Negative	Y
DISEASE ASSOCIATED MUTATIONS (see interpretation and comments): GENE PROTEIN CHANGE cDNA CHANGE KRAS p.G12V c.35G>T TP53 p.H179Y c.535C>T INTERPRETATION AND COMMENTS: This is an Abnormal sequencing study that identified the following disease associated mutations: 1. A missense mutation in KRAS at amino acid 12 converting the wild type residue, Glycine, to a Valine in 1821 reads out of a total 133…	Negative	Negative	Y
DISEASE ASSOCIATED MUTATIONS (see interpretation and comments): GENE PROTEIN CHANGE cDNA CHANGE CTNNB1 p.S45Y c.134C>A VARIANTS OF UNCERTAIN SIGNIFICANCE (see interpretation and comments): GENE PROTEIN CHANGE cDNA CHANGE JAK3 p.V718L c.2152G>C JAK3 p.D707H c.2119G>C INTERPRETATION AND COMMENTS: This is an Abnormal sequencing study that identified the following disease associated mutations: 1. A m…	Negative	Negative	Y
DNA quantity not sufficient INTERPRETATION AND COMMENTS: The DNA obtained from the submitted specimen was not adequate for testing, and therefore could not be processed by our assay. We would be happy to test an alternative specimen. Please let me know if you have any questions. Robert D. Daber, PhD, DABMG Technical Director of Clinical Genomics	Negative	Negative	N	qns for NGS
DISEASE ASSOCIATED MUTATIONS (see interpretation and comments): GENE PROTEIN CHANGE cDNA CHANGE KRAS p.G12C c.34G>T INTERPRETATION AND COMMENTS: This is an Abnormal sequencing study that identified the following disease associated mutation: 1. A missense mutation in KRAS at amino acid 12 converting the wild type residue, Glycine, to a Cysteine in 776 reads out of a total 8072 sequence reads for a…	Negative	Negative	Y
DISEASE ASSOCIATED MUTATIONS (see interpretation and comments): GENE PROTEIN CHANGE cDNA CHANGE TP53 p.S215N c.644G>A PIK3CA p.E545K c.1633G>A EGFR p.T790M c.2369C>T EGFR p.E746_A750del c.2235_2249del This is an Abnormal sequencing study that identified the following disease associated mutations: 1. A missense mutation in TP53 at amino acid 215 converting the wild type residue, Serine, into an As…	Positive	Negative	Y	EGFR T790M detected by NGS
DNA Quantity no enough INTERPRETATION AND COMMENTS The DNA obtained from the submitted specimen was not adequate for testing. Too little DNA was obtained from the submitted specimen and therefore we could not be processed by our assay. We would be happy to test an alternative specimen. Please let me know if you have any questions. Robert D. Daber, Ph.D., DABMG Technical Director of Clinical Genom…	Negative	Negative	N	qns for NGS
DISEASE ASSOCIATED MUTATIONS (see interpretation and comments): GENE PROTEIN CHANGE cDNA CHANGE KRAS p.G12C c.34G>T TP53 p.R175L c.524G>T TP53 p.R248W c.742C>T TP53 p.? c.376-2A>T INTERPRETATION AND COMMENTS: This is an Abnormal sequencing study that identified the following disease associated mutations: 1. A missense mutation in KRAS at amino acid 12 converting the wild type residue, Glycine, to…	Negative	Negative	Y
DISEASE ASSOCIATED MUTATIONS (see interpretation and comments): GENE PROTEIN CHANGE cDNA CHANGE ERBB2 (Her2) p.V777L c.2329G>T TP53 p.V173M c.517G>A INTERPRETATION AND COMMENTS: This is an Abnormal sequencing study that identified the following disease associated mutations: 1. A missense mutation in ERBB2 (HER2) at amino acid 777 converting the wild type residue, Valine, to a Leucine in 573 reads…	Negative	Negative	Y
VARIANTS OF UNCERTAIN SIGNIFICANCE: GENE PROTEIN CHANGE cDNA CHANGE ERBB4 p.C304X c.912T>A INTERPRETATION AND COMMENTS: This sequencing study did not identify known disease associated mutations; however it did identify 1 variant of uncertain significance: 1. A nonsense mutation in ERBB4 at amino acid 304 resulting in a premature stop of the coding sequence. This mutation was found in 1215 reads o…	Negative	Negative	Y
DISEASE ASSOCIATED MUTATIONS (see interpretation and comments): GENE PROTEIN CHANGE cDNA CHANGE KRAS p.G12C c.34G>T INTERPRETATION AND COMMENTS: This is an Abnormal sequencing study that identified the following disease associated mutations: 1. A missense mutation in KRAS at amino acid 12 converting the wild type residue, Glycine, into a Cysteine in 13999 reads out of a total 30762 sequence reads…	Negative	Negative	Y
DISEASE ASSOCIATED MUTATIONS (see interpretation and comments): GENE PROTEIN CHANGE cDNA CHANGE KRAS p.G13D c.38G>A INTERPRETATION AND COMMENTS: This is an Abnormal sequencing study that identified the following disease associated mutations: 1. A missense mutation in KRAS at amino acid 13 converting the wild type residue, Glycine, into an Aspartic Acid in 374 reads out of a total 2718 sequence re…	Negative	Negative	Y
INTERPRETATION AND COMMENTS: This is a Normal sequencing study that found no disease associated mutations or variants of uncertain significance at this time. Robert D. Daber Ph.D., DABMG Technical Director of Clinical Genomics	Negative	Negative	Y
VARIANTS OF UNCERTAIN SIGNIFICANCE: GENE PROTEIN CHANGE cDNA CHANGE GENOMIC CHANGE(hg19) STK11 p.F354L c.1062C>G INTERPRETATION AND COMMENTS: This sequencing study did not identify known disease associated mutations; however it did identify 1 variant(s) of uncertain significance: 1. A missense variant in STK11 at amino acid 354 converting the wild type residue, Phenylalanine, into a Leucine in 12…	Negative	Negative	Y
DISEASE ASSOCIATED MUTATIONS (see interpretation and comments): GENE PROTEIN CHANGE cDNA CHANGE EGFR p.L858R c.2573T>G INTERPRETATION AND COMMENTS: This is an Abnormal sequencing study that identified the following disease associated mutations: 1. A missense mutation in EGFR at amino acid 858 convertnig the wild type residue, Leucine, to an Arginine in 1066 reads out of a total 5487 sequence read…	Negative	Positive	Y
DISEASE ASSOCIATED MUTATIONS (see interpretation and comments): GENE PROTEIN CHANGE cDNA CHANGE TP53 p.Y163X c.489C>A EGFR p.L858R c.2573T>G INTERPRETATION AND COMMENTS: This is an Abnormal sequencing study that identified the following disease associated mutations: 1. A nonsense mutation in TP53 at amino acid 163 resulting in a premature stop of the coding sequence. This mutation was found in 78…	Negative	Positive	Y
DISEASE ASSOCIATED MUTATIONS (see interpretation and comments): GENE PROTEIN CHANGE cDNA CHANGE TP53 p.R249S c.747G>T PIK3CA Amplification VARIANTS OF UNCERTAIN SIGNIFICANCE (see interpretation and comments): GENE PROTEIN CHANGE cDNA CHANGE STK11 p.D343N c.1027G>A KDR p.S475T c.1423T>A INTERPRETATION AND COMMENTS: This is an Abnormal sequencing study that identified the following disease associat…	Negative	Negative	Y
INTERPRETATION AND COMMENTS: This is a Normal sequencing study that found no disease associated mutations or variants of uncertain significance at this time. Robert D. Daber Ph.D., DABMG Technical Director of Clinical Genomics	Negative	Negative	Y
DISEASE ASSOCIATED MUTATIONS (see interpretation and comments): GENE PROTEIN CHANGE cDNA CHANGE TP53 p.R158L c.473G>T VARIANTS OF UNCERTAIN SIGNIFICANCE (see interpretation and comments): GENE PROTEIN CHANGE cDNA CHANGE FLT3 p.V825L c.2473G>T INTERPRETATION AND COMMENTS: This is an Abnormal sequencing study that identified the following disease associated mutation: 1. A missense mutation in TP53 …	Negative	Negative	Y
DISEASE ASSOCIATED MUTATIONS (see interpretation and comments): GENE PROTEIN CHANGE cDNA CHANGE KRAS p.Q61L c.182A>T INTERPRETATION AND COMMENTS: This is an Abnormal sequencing study that identified the following disease associated mutations: 1. A missense mutation in KRAS at amino acid 61 converting the wild type residue, Glutamine, to a Leucine in 739 reads out of a total 3687 sequence reads fo…	Negative	Negative	Y
VARIANTS OF UNCERTAIN SIGNIFICANCE: GENE PROTEIN CHANGE cDNA CHANGE GENOMIC CHANGE(hg19) ATM p.R2443Q c.7328G>A INTERPRETATION AND COMMENTS: This sequencing study did not identify known disease associated mutations; however it did identify 1 variant of uncertain significance: 1. A missense variant in ATM at amino acid 2443 converting the wild type residue, Arginine, into a Glutamine in 830 reads …	Negative	Negative	Y
DISEASE ASSOCIATED MUTATIONS (see interpretation and comments): GENE PROTEIN CHANGE cDNA CHANGE TP53 p.G245C c.733G>T INTERPRETATION AND COMMENTS: This is an Abnormal sequencing study that identified the following disease associated mutations: 1. A missense mutation in TP53 at amino acid 245 converting the wild type residue, Glycine, into a Cysteine in 3002 reads out of a total 5466 sequence read…	Negative	Negative	Y
DISEASE ASSOCIATED MUTATIONS (see interpretation and comments): GENE PROTEIN CHANGE cDNA CHANGE ALK p.F1174L c.3522C>A INTERPRETATION AND COMMENTS: This is an Abnormal sequencing study that identified the following disease associated mutation: 1. A missense mutation in ALK at amino acid 1174 converting the wild type residue, Phenylalanine, into a Leucine in 9,739 reads out of a total 16,467 seque…	Negative	Negative	Y
DISEASE ASSOCIATED MUTATIONS (see interpretation and comments): GENE PROTEIN CHANGE cDNA CHANGE AKT1 p.E17K c.49G>A INTERPRETATION AND COMMENTS: This is an Abnormal sequencing study that identified the following disease associated mutations: 1. A missense mutation in AKT1 at amino acid 17 converting the wild type residue, Glutamic Acid, into a Lysine in 1085 reads out of a total 3105 sequence rea…	Negative	Negative	Y
DISEASE ASSOCIATED MUTATIONS (see interpretation and comments): GENE PROTEIN CHANGE cDNA CHANGE KRAS p.G12V c.35G>T TP53 p.R306X c.916C>T PIK3CA p.E545K c.1633G>A VARIANTS OF UNCERTAIN SIGNIFICANCE (see interpretation and comments): GENE PROTEIN CHANGE cDNA CHANGE RB1 p.T373A c.1117A>G INTERPRETATION AND COMMENTS: This is an Abnormal sequencing study that identified the following disease associat…	Negative	Negative	Y
INTERPRETATION AND COMMENTS: This is a Normal sequencing study that found no disease associated mutations or variants of uncertain significance at this time. Robert D. Daber Ph.D., DABMG Technical Director of Clinical Genomics	Negative	Negative	Y
DISEASE ASSOCIATED MUTATIONS (see interpretation and comments): GENE PROTEIN CHANGE cDNA CHANGE TP53 p.S149fs c.445delT EGFR p.L858R c.2573T>G INTERPRETATION AND COMMENTS: This is an Abnormal sequencing study that identified the following disease associated mutations: 1. A deletion of 1 nucleotide(s), A, in exon 5 of TP53 resulting in a shift of the protein reading frame. This mutation was observ…	Negative	Positive	Y
DISEASE ASSOCIATED MUTATIONS (see interpretation and comments): GENE PROTEIN CHANGE cDNA CHANGE TP53 p.V157F c.469G>T VARIANTS OF UNCERTAIN SIGNIFICANCE (see interpretation and comments): GENE PROTEIN CHANGE cDNA CHANGE BRAF p.D594N c.1780G>A EGFR p.C781F c.2342G>T INTERPRETATION AND COMMENTS: This is an Abnormal sequencing study that identified the following disease associated mutation: 1. A mis…	Negative	Negative	N	EGFR C781F detected by NGS (VUS)
DISEASE ASSOCIATED MUTATIONS (see interpretation and comments): GENE PROTEIN CHANGE cDNA CHANGE TP53 p.R273C c.817C>T EGFR p.E746_A750del c.2232_2246del INTERPRETATION AND COMMENTS: This is an Abnormal sequencing study that identified the following disease associated mutations: 1. A missense mutation in TP53 at amino acid 273 converting the wild type residue, Arginine, into a Cysteine in 1247 rea…	Positive	Negative	Y
VARIANTS OF UNCERTAIN SIGNIFICANCE: GENE PROTEIN CHANGE cDNA CHANGE MET p.D1028N c.3082G>A INTERPRETATION AND COMMENTS: This sequencing study did not identify known disease associated mutations; however it did identify 1 variant of uncertain significance: 1. A missense variant in exon 14 of MET at amino acid 1028. The codon for this residue spans the fusion between exons 14 and 15, and as a resul…	Negative	Negative	Y
DISEASE ASSOCIATED MUTATIONS (see interpretation and comments): GENE PROTEIN CHANGE cDNA CHANGE KRAS p.Q61L c.182A>T APC p.S1465fs*3 c.4393_4394delAG TP53 p.? c.G672T INTERPRETATION AND COMMENTS: This is an Abnormal sequencing study that identified the following disease associated mutations: 1. A missense mutation in KRAS at amino acid 61 converting the wild type residue, Glutamine, into a Leucin…	Negative	Negative	Y
DISEASE ASSOCIATED MUTATIONS (see interpretation and comments): GENE PROTEIN CHANGE cDNA CHANGE KRAS p.G12C c.34G>T INTERPRETATION AND COMMENTS: This is an Abnormal sequencing study that identified the following disease associated mutations: 1. A missense mutation in KRAS at amino acid 12 converting the wild type residue, Glycine, to a Cysteine in 2062 reads out of a total 6784 sequence reads for…	Negative	Negative	Y
DISEASE ASSOCIATED MUTATIONS (see interpretation and comments): GENE PROTEIN CHANGE cDNA CHANGE TP53 p.G154V c.461G>T VARIANTS OF UNCERTAIN SIGNIFICANCE (see interpretation and comments): GENE PROTEIN CHANGE cDNA CHANGE STK11 p.G196V c.587G>T INTERPRETATION AND COMMENTS: This is an Abnormal sequencing study that identified the following disease associated mutation: 1. A missense mutation in TP53 …	Negative	Negative	Y
DISEASE ASSOCIATED MUTATIONS (see interpretation and comments): GENE PROTEIN CHANGE cDNA CHANGE KRAS p.G12C c.34G>T INTERPRETATION AND COMMENTS: This is an Abnormal sequencing study that identified the following disease associated mutations: 1. A missense mutation in KRAS at amino acid 12 converting the wild type residue, Glycine, into a Cysteine in 3299 reads out of a total 12239 sequence reads …	Negative	Negative	Y
DISEASE ASSOCIATED MUTATIONS (see interpretation and comments): GENE PROTEIN CHANGE cDNA CHANGE KRAS p.G12C c.34G>T INTERPRETATION AND COMMENTS: This is an Abnormal sequencing study that identified the following disease associated mutation: 1. A missense mutation in KRAS at amino acid 12 converting the wild type residue, Glycine, into a Cysteine in 8151 reads out of a total 10079 sequence reads f…	Negative	Negative	Y
DISEASE ASSOCIATED MUTATIONS (see interpretation and comments): GENE PROTEIN CHANGE cDNA CHANGE KRAS p.G12C c.34G>T CTNNB1 p.S37F c.110C>T INTERPRETATION AND COMMENTS: This is an Abnormal sequencing study that identified the following disease associated mutations: 1. A missense mutation in KRAS at amino acid 12 converting wild type residue, Glycine, into a Cysteine in 3118 reads out of a total 17…	Negative	Negative	Y
DISEASE ASSOCIATED MUTATIONS (see interpretation and comments): GENE PROTEIN CHANGE cDNA CHANGE TP53 p.R273H c.818G>A INTERPRETATION AND COMMENTS: This is an Abnormal sequencing study that identified the following disease associated mutations: 1. A missense mutation in TP53 at amino acid 273 converting the wild type residue, Arginine, to a Histidine in 826 reads out of a total 2187 sequence reads…	Negative	Negative	Y
DISEASE ASSOCIATED MUTATIONS (see interpretation and comments): GENE PROTEIN CHANGE cDNA CHANGE KRAS p.G12C c.34G>T INTERPRETATION AND COMMENTS: This is an Abnormal sequencing study that identified the following disease associated mutations: 1. A missense mutation in KRAS at amino acid 12 converting the wild type residue, Glycine, into a Cysteine in 4,102 reads out of a total 14,605 sequence read…	Negative	Negative	Y
DISEASE ASSOCIATED MUTATIONS (see interpretation and comments): GENE PROTEIN CHANGE cDNA CHANGE TP53 p.R248G c.742C>G VARIANTS OF UNCERTAIN SIGNIFICANCE (see interpretation and comments): GENE PROTEIN CHANGE cDNA CHANGE MET p.? c.3082+1T>C INTERPRETATION AND COMMENTS: This is an Abnormal sequencing study that identified the following disease associated mutation: 1. A missense mutation in TP53 at …	Negative	Negative	Y
DISEASE ASSOCIATED MUTATIONS (see interpretation and comments): GENE PROTEIN CHANGE cDNA CHANGE KRAS p.G12S c.34G>A TP53 p.G245C c.733G>T INTERPRETATION AND COMMENTS: This is an Abnormal sequencing study that identified the following disease associated mutations: 1. A missense mutation in KRAS at amino acid 12 converting the wild type residue, Glycine, into a Serine in 14333 reads out of a total …	Negative	Negative	Y
DISEASE ASSOCIATED MUTATIONS (see interpretation and comments): GENE PROTEIN CHANGE cDNA CHANGE TP53 p.R283fs c.848delG BRAF p.D594A c.1781A>C INTERPRETATION AND COMMENTS: This is an Abnormal sequencing study that identified the following disease associated mutations: 1. A deletion of 1 nucleotide(s), C, in exon 8 of TP53 resulting in a shift of the protein reading frame. This mutation was observ…	Negative	Negative	Y
DISEASE ASSOCIATED MUTATIONS (see interpretation and comments): GENE PROTEIN CHANGE cDNA CHANGE KRAS p.G12D c.35G>A TP53 p.R282W c.844C>T APC p.S1281X c.3842C>A INTERPRETATION AND COMMENTS: This is an Abnormal sequencing study that identified the following disease associated mutations: 1. A missense mutation in KRAS at amino acid 12 converting the wild type residue, Glycine, to an Aspartic Acid i…	Negative	Negative	Y
DISEASE ASSOCIATED MUTATIONS (see interpretation and comments): GENE PROTEIN CHANGE cDNA CHANGE KRAS p.G12C c.34G>T INTERPRETATION AND COMMENTS: This is an Abnormal sequencing study that identified the following disease associated mutations: 1. A missense mutation in KRAS at amino acid 12 converting the wild type residue, Glycine, into a Cysteine in 13999 reads out of a total 30762 sequence reads…	Negative	Negative	Y
DISEASE ASSOCIATED MUTATIONS (see interpretation and comments): GENE PROTEIN CHANGE cDNA CHANGE KRAS p.G12C c.34G>T INTERPRETATION AND COMMENTS: This is an Abnormal sequencing study that identified the following disease associated mutations: 1. A missense mutation in KRAS at amino acid 12 converting the wild type residue, Glycine, into a Cysteine in 8933 reads out of a total 17634 sequence reads …	Negative	Negative	Y
DISEASE ASSOCIATED MUTATIONS (see interpretation and comments): GENE PROTEIN CHANGE cDNA CHANGE TP53 p.P278L c.833C>T INTERPRETATION AND COMMENTS: This is an Abnormal sequencing study that identified the following disease associated mutations: 1. A missense mutation in TP53 at amino acid 278 converting the wild type residue, Proline, into a Leucine in 1179 reads out of a total 2556 sequence reads…	Negative	Negative	Y
DISEASE ASSOCIATED MUTATIONS (see interpretation and comments): GENE PROTEIN CHANGE cDNA CHANGE KRAS p.G12C c.34G>T TP53 p.P190S c.568C>T INTERPRETATION AND COMMENTS: This is an Abnormal sequencing study that identified the following disease associated mutations: 1. A missense mutation in KRAS at amino acid 12 converting the wild type residue, Glycine, to a Cysteine in 6055 reads out of a total 1…	Negative	Negative	Y
DISEASE ASSOCIATED MUTATIONS (see interpretation and comments): GENE PROTEIN CHANGE cDNA CHANGE TP53 p.H179fs c.537_538delTG INTERPRETATION AND COMMENTS: This is an Abnormal sequencing study that identified the following disease associated mutation: 1. A deletion of 2 nucleotides, CA, in exon 5 of TP53 resulting in a shift of the protein reading frame. This mutation was observed in 1585 reads out…	Negative	Negative	Y
DNA Quantity Insufficient INTERPRETATION AND COMMENTS: The DNA obtained from the submitted specimen was not adequate for testing. The DNA was severely degraded, resulting in inadequate amounts of amplifiable DNA for our assay. Several attempts were made to acquire additional nucleic acid, but each time showed the same degraded result. We would be happy to test an alternative specimen if one exist…	Positive	Negative	N	qns for NGS
INTERPRETATION AND COMMENTS: This is a Normal sequencing study that found no disease associated mutations or variants of uncertain significance at this time. Robert D. Daber Ph.D., DABMG Technical Director of Clinical Genomics	Negative	Negative	Y
DISEASE ASSOCIATED MUTATIONS (see interpretation and comments): GENE PROTEIN CHANGE cDNA CHANGE KRAS p.G12A c.35G>C TP53 p.C242F c.725G>T INTERPRETATION AND COMMENTS: This is an Abnormal sequencing study that identified the following disease associated mutations: 1. A missense mutation in KRAS at amino acid 12 converting the wild type residue, Glycine, into an Alanine in 815 reads out of a total …	Negative	Negative	Y
DISEASE ASSOCIATED MUTATIONS (see interpretation and comments): GENE PROTEIN CHANGE cDNA CHANGE KRAS p.Q61H c.183A>C INTERPRETATION AND COMMENTS: This is an Abnormal sequencing study that identified the following disease associated mutations: 1. A missense mutation in KRAS at amino acid 61 converting the wild type residue, Glutamine, to a Histidine in 860 reads out of a total 3230 sequence reads …	Negative	Negative	Y
DISEASE ASSOCIATED MUTATIONS (see interpretation and comments): GENE PROTEIN CHANGE cDNA CHANGE TP53 p.R273H c.818G>A INTERPRETATION AND COMMENTS: This is an Abnormal sequencing study that identified the following disease associated mutations: 1. A missense mutation in TP53 at amino acid 273 converting the wild type residue, Arginine to a Histidine in 809 reads out of a total 4096 sequence reads …	Negative	Negative	Y
DISEASE ASSOCIATED MUTATIONS (see interpretation and comments): GENE PROTEIN CHANGE cDNA CHANGE EGFR p.L747_A750delinsP c.2236_2244delTTAAGAGAAGinsC INTERPRETATION AND COMMENTS: This is an Abnormal sequencing study that identified the following disease associated mutations: 1. A net deletion of 9 nucleotides and the substitution of another nucleotide resulting in the net loss of 3 amino acids in …	Positive	Negative	Y
DNA Quantity and Quality Insufficient INTERPRETATION AND COMMENTS: The DNA obtained from the submitted specimen was not adequate for testing. The DNA was yield was too low to enrich for the genes sequenced on our panel. We would be happy to test an alternative specimen if one exists. Please let me know if you have any questions. Robert D. Daber, PhD, DABMG Technical Director of Clinical Genomics	Negative	Negative	N	qns for NGS
DISEASE ASSOCIATED MUTATIONS (see interpretation and comments): GENE PROTEIN CHANGE cDNA CHANGE TP53 p.C277F c.830G>T APC p.C1270X c.3810T>A INTERPRETATION AND COMMENTS: This is an Abnormal sequencing study that identified the following disease associated mutations: 1. A missense mutation in TP53 at amino acid 277 converting the wild type residue, Cysteine, into a Phenylalanine in 1,410 reads out…	Negative	Negative	Y
DISEASE ASSOCIATED MUTATIONS (see interpretation and comments): GENE PROTEIN CHANGE cDNA CHANGE TP53 p.V157F c.469G>T EGFR Amplification VARIANTS OF UNCERTAIN SIGNIFICANCE (see interpretation and comments): GENE PROTEIN CHANGE cDNA CHANGE SMAD4 p.P472R c.1415C>G ERBB4 p.N588I c.1763A>T INTERPRETATION AND COMMENTS: This is an Abnormal sequencing study that identified the following disease associat…	Negative	Negative	N	EGFR amp detected by NGS
DISEASE ASSOCIATED MUTATIONS (see interpretation and comments): GENE PROTEIN CHANGE cDNA CHANGE TP53 p.P278S c.832C>T INTERPRETATION AND COMMENTS: This is an Abnormal sequencing study that identified the following disease associated mutation: 1. A missense mutation in TP53 at amino acid 278 converting the wild type residue, Proline, into a Serine in 1695 reads out of a total 2923 sequence reads f…	Negative	Negative	Y
DISEASE ASSOCIATED MUTATIONS (see interpretation and comments): GENE PROTEIN CHANGE cDNA CHANGE STK11 p.Y60delinsX c.178_179insA INTERPRETATION AND COMMENTS: This is an Abnormal sequencing study that identified the following disease associated mutations: 1. An insertion of 1 additional nucleotide, A, in exon 1 of STK11 resulting in a shift of the protein reading frame. This was observed in 191 re…	Negative	Negative	Y
DISEASE ASSOCIATED MUTATIONS (see interpretation and comments): GENE cDNA CHANGE TP53 c.994 -2A>T VARIANTS OF UNCERTAIN SIGNIFICANCE (see interpretation and comments): GENE PROTEIN CHANGE cDNA CHANGE GNAS p.R844C c.2530C>T INTERPRETATION AND COMMENTS: This is an Abnormal sequencing study that identified the following disease associated mutation: 1. A variant converting an A to a T at the -2 site …	Negative	Negative	Y
DISEASE ASSOCIATED MUTATIONS (see interpretation and comments): GENE PROTEIN CHANGE cDNA CHANGE EGFR p.L747_P753delinsQS c.2239_2257delinsCAAT VARIANTS OF UNCERTAIN SIGNIFICANCE (see interpretation and comments): GENE PROTEIN CHANGE cDNA CHANGE TP53 p.E11Q c.31G>C INTERPRETATION AND COMMENTS: This is an Abnormal sequencing study that identified the following disease associated mutation: 1. A comp…	Positive	Negative	Y
DISEASE ASSOCIATED MUTATIONS (see interpretation and comments): GENE PROTEIN CHANGE cDNA CHANGE TP53 p.V173G c.518T>G EGFR p.G719C c.2155G>T EGFR p.S768I c.2303G>T INTERPRETATION AND COMMENTS: This is an Abnormal sequencing study that identified the following disease associated mutations: 1. A missense mutation in TP53 at amino acid 173 converting the wild type residue, Valine, to a Glycine in 16…	Negative	Negative	N	EGFR G719C and S768I detected by NGS
DISEASE ASSOCIATED MUTATIONS (see interpretation and comments): GENE PROTEIN CHANGE cDNA CHANGE TP53 p.N131I c.392A>T INTERPRETATION AND COMMENTS: This is an Abnormal sequencing study that identified the following disease associated mutations: 1. A missense mutation in TP53 at amino acid 131 converting the wild type allele, Asparagine, to an Isoleucine in 3168 reads out of a total 5408 sequence r…	Negative	Negative	Y
DISEASE ASSOCIATED MUTATIONS (see interpretation and comments): GENE PROTEIN CHANGE cDNA CHANGE ERBB2 (Her2) Amplification INTERPRETATION AND COMMENTS: This is an Abnormal sequencing study that identified the following disease associated mutations: 1. An amplification of ERBB2 (Her2). This was observed by a 4 fold increase in the number of reads covering the amplicons within this gene. Robert D. …	Negative	Negative	Y
DNA quantity not sufficient INTERPRETATION AND COMMENTS: The DNA obtained from the submitted specimen was degraded and not adequate for testing. It therefore could not be processed by our assay. Please let me know if you have any questions. Robert D. Daber, PhD, DABMG Technical Director of Clinical Genomics	Negative	Negative	N	qns for NGS
DISEASE ASSOCIATED MUTATIONS (see interpretation and comments): GENE PROTEIN CHANGE cDNA CHANGE KRAS p.G12V c.35G>T VARIANTS OF UNCERTAIN SIGNIFICANCE (see interpretation and comments): GENE PROTEIN CHANGE cDNA CHANGE SMO p.N219Y c.655A>T INTERPRETATION AND COMMENTS: This is an Abnormal sequencing study that identified the following disease associated mutations: 1. A missense mutation in KRAS at …	Negative	Negative	Y
DNA Quantity Insufficient INTERPRETATION AND COMMENTS: The DNA obtained from the submitted specimen was not adequate for testing. Too little DNA was obtained from the submitted specimen and therefore could not be processed by our assay. Please let me know if you have any questions. Robert D. Daber Ph.D., DABMG Technical Director of Clinical Genomics	Negative	Negative	N	qns for NGS
DISEASE ASSOCIATED MUTATIONS (see interpretation and comments): GENE PROTEIN CHANGE cDNA CHANGE TP53 p.? c.673-2A>T PIK3CA Amplification INTERPRETATION AND COMMENTS: This is an Abnormal sequencing study that identified the following disease associated mutations: 1. A splice site mutation before exon 7 of TP53. This mutation disrupts the normal splice site and as a result, affects the protein in a…	Negative	Negative	Y
INTERPRETATION AND COMMENTS: This is a Normal sequencing study that found no disease associated mutations or variants of uncertain significance at this time. Robert D. Daber Ph.D., DABMG Technical Director of Clinical Genomics	Negative	Negative	Y
DNA Quantity not sufficient INTERPRETATION AND COMMENTS: The DNA obtained from the submitted specimen was not adequate for testing. The yield was below our required amount, therefore it could not be processed by our assay. Please let me know if you have any questions. Robert D. Daber, PhD, DABMG Technical Director of Clinical Genomics	Negative	Negative	N	qns for NGS
INTERPRETATION AND COMMENTS: This is a Normal sequencing study that found no disease associated mutations or variants of uncertain significance at this time. Robert D. Daber Ph.D., DABMG Technical Director of Clinical Genomics	Negative	Negative	Y
INTERPRETATION AND COMMENTS: This is a Normal sequencing study that found no disease associated mutations or variants of uncertain significance at this time. Robert D. Daber Ph.D., DABMG Technical Director of Clinical Genomics	Negative	Negative	Y
DISEASE ASSOCIATED MUTATIONS (see interpretation and comments): GENE PROTEIN CHANGE cDNA CHANGE EGFR p.G719A c.2156G>C EGFR p.S768I c.2303G>T INTERPRETATION AND COMMENTS: This is an Abnormal sequencing study that identified the following disease associated mutations: 1. A missense mutation in EGFR at amino acid 719 converting the wild type residue, Glycine, into an Alanine in 905 reads out of a t…	Negative	Negative	N	EGFR G719A and S768I detected by NGS
DISEASE ASSOCIATED MUTATIONS (see interpretation and comments): GENE PROTEIN CHANGE cDNA CHANGE MET Amplification TP53 p.E298X c.892G>T INTERPRETATION AND COMMENTS: This is an Abnormal sequencing study that identified the following disease associated mutations: 1. An amplification of MET. This was observed by a 14-16 fold increase in the number of reads covering the amplicons within this gene. Th…	Negative	Negative	Y
DISEASE ASSOCIATED MUTATIONS (see interpretation and comments): GENE PROTEIN CHANGE cDNA CHANGE KRAS p.G12C c.34G>T INTERPRETATION AND COMMENTS: This is an Abnormal sequencing study that identified the following disease associated mutations: 1. A missense mutation in KRAS at amino acid 12 in 24127 reads out of a total 35522 sequence reads for an allele frequency of 67.92. (Transcript ID NM_033360…	Negative	Negative	Y
DISEASE ASSOCIATED MUTATIONS (see interpretation and comments): GENE PROTEIN CHANGE cDNA CHANGE TP53 p.C135F c.404G>T EGFR Amplification EGFR p.V769delinsVGT c.2306_2307insGGGCAC INTERPRETATION AND COMMENTS: This is an Abnormal sequencing study that identified the following disease associated mutations: 1. A missense mutation in TP53 at amino acid 135 converting the wild type residue, Cysteine, t…	Negative	Negative	N	EGFR amp and ex20 ins detected by NGS
DISEASE ASSOCIATED MUTATIONS (see interpretation and comments): GENE PROTEIN CHANGE cDNA CHANGE KRAS p.G12C c.34G>T TP53 p.E198X c.592G>T TP53 p.G154V c.461G>T INTERPRETATION AND COMMENTS: This is an Abnormal sequencing study that identified the following disease associated mutations: 1. A missense mutation in KRAS at amino acid 12 converting the wild type residue, Glycine, into a Cysteine in 164…	Negative	Negative	Y
DISEASE ASSOCIATED MUTATIONS (see interpretation and comments): GENE PROTEIN CHANGE cDNA CHANGE KRAS p.G12D c.35G>A INTERPRETATION AND COMMENTS: This is an Abnormal sequencing study that identified the following disease associated mutations: 1. A missense mutation in KRAS at amino acid 12 converting the wild type residue, Glycine, to an Aspartic Acid in 1030 reads out of a total 12455 sequence re…	Negative	Negative	Y
DISEASE ASSOCIATED MUTATIONS (see interpretation and comments): GENE PROTEIN CHANGE cDNA CHANGE TP53 p.V272L c.814G>T INTERPRETATION AND COMMENTS: This is an Abnormal sequencing study that identified the following disease associated mutation: 1. A missense mutation in TP53 at amino acid 272 converting the wild type residue, Valine, into a Leucine in 562 reads out of a total 1789 sequence reads fo…	Negative	Negative	Y
DISEASE ASSOCIATED MUTATIONS (see interpretation and comments): GENE PROTEIN CHANGE cDNA CHANGE KRAS p.G12A c.35G>C INTERPRETATION AND COMMENTS: This is an Abnormal sequencing study that identified the following disease associated mutations: 1. A missense mutation in KRAS at amino acid 12 converting the wild type residue, Glycine, into an Alanine in 7093 reads out of a total 10815 sequence reads …	Negative	Negative	Y
DISEASE ASSOCIATED MUTATIONS (see interpretation and comments): GENE PROTEIN CHANGE cDNA CHANGE EGFR p.L858R c.2573T>G INTERPRETATION AND COMMENTS: This is an Abnormal sequencing study that identified the following disease associated mutations: 1. A missense mutation in EGFR at amino acid 858 converting the wild type residue, Leucine, to an Arginine in 978 reads out of a total 8096 sequence reads…	Negative	Positive	Y
DNA quality very poor INTERPRETATION AND COMMENTS: The DNA obtained from the submitted specimen was not adequate for testing. The DNA was severely degraded, and therefore could not be processed by our assay. We would be happy to test an alternative specimen. Please let me know if you have any questions. Robert D. Daber, PhD, FACMG Technical Director of Clinical Genomics	Negative	Negative	N	qns for NGS
DISEASE ASSOCIATED MUTATIONS (see interpretation and comments): GENE PROTEIN CHANGE cDNA CHANGE TP53 p.Y205C c.614A>G INTERPRETATION AND COMMENTS: This is an Abnormal sequencing study that identified the following disease associated mutations: 1. A missense mutation in TP53 at amino acid 205 converting the wild type residue, Tyrosine, to a Cysteine in 547 reads out of a total 3012 sequence reads …	Negative	Negative	Y
DISEASE ASSOCIATED MUTATIONS (see interpretation and comments): GENE PROTEIN CHANGE cDNA CHANGE KRAS p.G12V c.35G>T VARIANTS OF UNCERTAIN SIGNIFICANCE (see interpretation and comments): GENE PROTEIN CHANGE cDNA CHANGE SMO p.N219Y c.655A>T INTERPRETATION AND COMMENTS: This is an Abnormal sequencing study that identified the following disease associated mutations: 1. A missense mutation in KRAS at …	Negative	Negative	Y
DNA Quality Insufficient INTERPRETATION AND COMMENTS: The DNA obtained from the submitted specimen was not adequate for testing. The DNA obtained from the submitted specimen was degraded and therefore could not be processed by our assay. Please let me know if you have any questions. Robert D. Daber Ph.D., DABMG Technical Director of Clinical Genomics	Negative	Negative	N	qns for NGS
DISEASE ASSOCIATED MUTATIONS (see interpretation and comments): GENE PROTEIN CHANGE cDNA CHANGE KRAS p.G12C c.34G>T INTERPRETATION AND COMMENTS: This is an Abnormal sequencing study that identified the following disease associated mutations: 1. A missense mutation in KRAS at amino acid 12 converting the wild type residue, Glycine, to a Cysteine in 450 reads out of a total 7947 sequence reads for …	Negative	Negative	Y
DISEASE ASSOCIATED MUTATIONS (see interpretation and comments): GENE PROTEIN CHANGE cDNA CHANGE EGFR p.L747_A750delinsP c.2239_2248delTTAAGAGAAGinsC INTERPRETATION AND COMMENTS: This is an Abnormal sequencing study that identified the following disease associated mutations: 1. A net deletion of 9 nucleotides, in exon 19 of EGFR resulting in the loss of 3 amino acids. This mutation was observed in…	Positive	Negative	Y
DISEASE ASSOCIATED MUTATIONS (see interpretation and comments): GENE PROTEIN CHANGE cDNA CHANGE TP53 p.H214R c.641A>G EGFR p.E746_A750del c.2235_2249del INTERPRETATION AND COMMENTS: This is an Abnormal sequencing study that identified the following disease associated mutations: 1. A missense mutation in TP53 at amino acid 214 converting the wild type residue, Histidine, to an Arginine in 959 read…	Positive	Negative	Y
DISEASE ASSOCIATED MUTATIONS (see interpretation and comments): GENE PROTEIN CHANGE cDNA CHANGE KRAS p.G12V c.35G>T INTERPRETATION AND COMMENTS: This is an Abnormal sequencing study that identified the following disease associated mutations: 1. A missense mutation in KRAS at amino acid 12 converting the wild type residue, Glycine, into a Valine in 556 reads out of a total 6035 sequence reads for …	Negative	Negative	Y
DISEASE ASSOCIATED MUTATIONS (see interpretation and comments): GENE PROTEIN CHANGE cDNA CHANGE EGFR p.T790M c.2369C>T EGFR p.L858R c.2573T>G INTERPRETATION AND COMMENTS: This is an Abnormal sequencing study that identified the following disease associated mutations: 1. A missense mutation in EGFR at amino acid 790 converting the wild type residue, Threonine, to a Methionine in 293 reads out of a…	Negative	Positive	N	EGFR T790M detected by NGS
DISEASE ASSOCIATED MUTATIONS (see interpretation and comments): GENE PROTEIN CHANGE ERBB2 (HER2) Amplification INTERPRETATION AND COMMENTS: This is an Abnormal sequencing study that identified the following disease associated mutations: 1. An amplification of ERBB2, also known as HER2 . This was observed by a 20fold increase in the number of reads covering the amplicons within this gene.Robert D.…	Negative	Negative	Y
DNA Quantity not enough INTERPRETATION AND COMMENTS: The DNA obtained from the submitted specimen was not adequate for testing. Too little DNA was obtained from the submitted specimen and therefore could not be processed by our assay. We would be happy to test an alternative specimen. Please let me know if you have any questions. Robert D. Daber, PhD, FACMG Technical Director of Clinical Genomics	Positive	Negative	N	qns for NGS
DISEASE ASSOCIATED MUTATIONS (see interpretation and comments): GENE PROTEIN CHANGE cDNA CHANGE KRAS p.G12C c.34G>T VARIANTS OF UNCERTAIN SIGNIFICANCE (see interpretation and comments): GENE PROTEIN CHANGE cDNA CHANGE RB1 p.E137D c.411A>T INTERPRETATION AND COMMENTS: This is an Abnormal sequencing study that identified the following disease associated mutations: 1. A missense mutation in KRAS at …	Negative	Negative	Y
DISEASE ASSOCIATED MUTATIONS (see interpretation and comments): GENE PROTEIN CHANGE cDNA CHANGE TP53 p.R110L c.329G>T INTERPRETATION AND COMMENTS: This is an Abnormal sequencing study that identified the following disease associated mutations: 1. A missense mutation in TP53 at amino acid 110 converting the wild type residue, Arginine, to a Leucine in 411 reads out of a total 2169 sequence reads f…	Negative	Negative	Y
DISEASE ASSOCIATED MUTATIONS (see interpretation and comments): GENE PROTEIN CHANGE cDNA CHANGE EGFR p.H773delinsYNPY c.2313delCinsTACAACCCCT TP53 p.R337L c.1010G>T INTERPRETATION AND COMMENTS: This is an Abnormal sequencing study that identified the following disease associated mutations: 1. A substitution of asingle nucleotide, C, with 10 nucleotides, TACAACCCCT, resulting in the net addition o…	Negative	Negative	N	EGFR ex20 ins detected by NGS
DISEASE ASSOCIATED MUTATIONS (see interpretation and comments): GENE PROTEIN CHANGE cDNA CHANGE PIK3CA p.E542K c.1624G>A INTERPRETATION AND COMMENTS: This is an Abnormal sequencing study that identified the following disease associated mutations: 1. A missense mutation in PIK3CA at amino acid 542 converting the wild type residue, Glutamic Acid, to a Lysine in 3597 reads out of a total 11930 seque…	Negative	Negative	Y
DISEASE ASSOCIATED MUTATIONS (see interpretation and comments): GENE PROTEIN CHANGE cDNA CHANGE TP53 p.P151fs c.451delC VARIANTS OF UNCERTAIN SIGNIFICANCE (see interpretation and comments): GENE PROTEIN CHANGE cDNA CHANGE RB1 p.L158F c.474G>C INTERPRETATION AND COMMENTS: This is an Abnormal sequencing study that identified the following disease associated mutation: 1. A deletion of 1 nucleotide, …	Negative	Negative	Y
DISEASE ASSOCIATED MUTATIONS (see interpretation and comments): GENE PROTEIN CHANGE cDNA CHANGE TP53 p.Y205X c.615T>A EGFR p.L747_P753delinsS c.2240_2257delTAAGAGAAGCAACATCTC INTERPRETATION AND COMMENTS: This is an Abnormal sequencing study that identified the following disease associated mutations: 1. A nonsense mutation in TP53 at amino acid 205 resulting in a premature stop of the coding seque…	Positive	Negative	Y
DNA quantity and quality not sufficient INTERPRETATION AND COMMENTS: The DNA obtained from the submitted specimen was not adequate for testing, and therefore could not be processed by our assay. We would be happy to test an alternative specimen. Please let me know if you have any questions. Robert D. Daber, PhD, FACMG Technical Director of Clinical Genomics	Negative	Negative	N	qns for NGS
DISEASE ASSOCIATED MUTATIONS (see interpretation and comments): GENE PROTEIN CHANGE cDNA CHANGE FBXW7 p.R465H c.1394G>A INTERPRETATION AND COMMENTS: This is an Abnormal sequencing study that identified the following disease associated mutation: 1. A missense mutation in FBXW7 at amino acid 465 converting the wild type residue, Arginine, into a Histidine in 307 reads out of a total 4266 sequence r…	Negative	Negative	Y
DISEASE ASSOCIATED MUTATIONS (see interpretation and comments): GENE PROTEIN CHANGE cDNA CHANGE TP53 p.S241F c.722C>T MET Amplification VARIANTS OF UNCERTAIN SIGNIFICANCE (see interpretation and comments): GENE PROTEIN CHANGE cDNA CHANGE MET p.Y1021H c.3061T>C INTERPRETATION AND COMMENTS: This is an Abnormal sequencing study that identified the following disease associated mutations: 1. A missens…	Negative	Negative	Y
INTERPRETATION AND COMMENTS: This is a Normal sequencing study that found no disease associated mutations or variants of uncertain significance at this time. Robert D. Daber Ph.D., DABMG Technical Director of Clinical Genomics	Negative	Negative	Y
DISEASE ASSOCIATED MUTATIONS (see interpretation and comments): GENE PROTEIN CHANGE cDNA CHANGE TP53 p.R158L c.473G>T BRAF p.G469A c.1406G>C EGFR p.G719S c.2155G>A EGFR p.S768I c.2303G>T INTERPRETATION AND COMMENTS: This is an Abnormal sequencing study that identified the following disease associated mutations: 1. A missense mutation in TP53 at amino acid 158 converting the wild type residue, Arg…	Negative	Negative	N	EGFR G719S and S768I detected by NGS
DISEASE ASSOCIATED MUTATIONS (see interpretation and comments): GENE PROTEIN CHANGE cDNA CHANGE TP53 p.Y163C c.488A>G TP53 p.G154V c.461G>T INTERPRETATION AND COMMENTS: This is an Abnormal sequencing study that identified the following disease associated mutations: 1. A missense mutation in TP53 at amino acid 163 converting the wild type residue, Tyrosine, into a Cysteine in 1404 reads out of a t…	Negative	Negative	Y
DISEASE ASSOCIATED MUTATIONS (see interpretation and comments): GENE PROTEIN CHANGE cDNA CHANGE KRAS p.G12V c.35G>T STK11 p.G279fs c.837delC VARIANTS OF UNCERTAIN SIGNIFICANCE (see interpretation and comments): GENE PROTEIN CHANGE cDNA CHANGE PTEN p.E307G c.920A>G INTERPRETATION AND COMMENTS: This is an Abnormal sequencing study that identified the following disease associated mutations: 1. A mis…	Negative	Negative	Y
DISEASE ASSOCIATED MUTATIONS (see interpretation and comments): GENE PROTEIN CHANGE cDNA CHANGE KRAS p.Q61L c.182A>T TP53 p.R196P c.587G>C INTERPRETATION AND COMMENTS: This is an Abnormal sequencing study that identified the following disease associated mutations: 1. A missense mutation in KRAS at amino acid 61 converting the wild type residue, Glutamine, to a Leucine in 1926 reads out of a total…	Negative	Negative	Y
DISEASE ASSOCIATED MUTATIONS (see interpretation and comments): GENE PROTEIN CHANGE cDNA CHANGE KRAS p.G12V c.35G>T INTERPRETATION AND COMMENTS: This is an Abnormal sequencing study that identified the following disease associated mutation: 1. A missense mutation in KRAS at amino acid 12 converting the wild type residue, Glycine, into a Valine in 8386 reads out of a total 19693 sequence reads for…	Negative	Negative	Y
DISEASE ASSOCIATED MUTATIONS (see interpretation and comments): GENE PROTEIN CHANGE cDNA CHANGE TP53 p.R280I c.839G>T VARIANTS OF UNCERTAIN SIGNIFICANCE (see interpretation and comments): GENE PROTEIN CHANGE cDNA CHANGE MET p.? c.3082+1delG MLH1 p.V384D c.1151T>A INTERPRETATION AND COMMENTS: This is an Abnormal sequencing study that identified the following disease associated mutation: 1. A misse…	Negative	Negative	Y
DISEASE ASSOCIATED MUTATIONS (see interpretation and comments): GENE PROTEIN CHANGE cDNA CHANGE RB1 p.N599fs c.1796_1797delTA TP53 p.Q136X c.406C>T INTERPRETATION AND COMMENTS: This is an Abnormal sequencing study that identified the following disease associated mutations: 1. A deletion of 2 nucleotide(s), AT, in RB1 resulting in a shift of the protein reading frame. This mutation was observed in…	Negative	Negative	Y
DISEASE ASSOCIATED MUTATIONS (see interpretation and comments): GENE PROTEIN CHANGE cDNA CHANGE KRAS p.G12D c.35G>A TP53 p.R282W c.844C>T APC p.S1281X c.3842C>A INTERPRETATION AND COMMENTS: This is an Abnormal sequencing study that identified the following disease associated mutations: 1. A missense mutation in KRAS at amino acid 12 converting the wild type residue, Glycine, to an Aspartic Acid i…	Negative	Negative	Y
DNA quality not sufficient INTERPRETATION AND COMMENTS: The DNA obtained from the submitted specimen was degraded and not adequate for testing. It therefore could not be processed by our assay. Please let me know if you have any questions. Robert D. Daber, PhD, DABMG Technical Director of Clinical Genomics	Positive	Negative	N	qns for NGS
INTERPRETATION AND COMMENTS: This is a Normal sequencing study that found no disease associated mutations or variants of uncertain significance at this time. Robert D. Daber Ph.D., DABMG Technical Director of Clinical Genomics	Negative	Negative	Y
DISEASE ASSOCIATED MUTATIONS (see interpretation and comments): GENE PROTEIN CHANGE cDNA CHANGE TP53 p.S241Y c.722C>A EGFR p.G746_A750del c.2235_2249del INTERPRETATION AND COMMENTS: This is an Abnormal sequencing study that identified the following disease associated mutations: 1. A missense mutation in TP53 at amino acid 241 converting the wild type residue, Serine, to a Tyrosine in 2042 reads o…	Positive	Negative	Y
DISEASE ASSOCIATED MUTATIONS (see interpretation and comments): GENE PROTEIN CHANGE cDNA CHANGE KRAS p.G12C c.34G>T VARIANTS OF UNCERTAIN SIGNIFICANCE (see interpretation and comments): GENE PROTEIN CHANGE cDNA CHANGE MLH1 p.V384D c.1151T>A INTERPRETATION AND COMMENTS: This is an Abnormal sequencing study that identified the following disease associated mutation: 1. A missense mutation in KRAS at…	Negative	Negative	Y
INTERPRETATION AND COMMENTS: This is a Normal sequencing study that found no disease associated mutations or variants of uncertain significance at this time. Robert D. Daber Ph.D., DABMG Technical Director of Clinical Genomics	Negative	Negative	Y
DISEASE ASSOCIATED MUTATIONS (see interpretation and comments): GENE PROTEIN CHANGE cDNA CHANGE KRAS p.G12C c.34G>T STK11 p.Y60X c.180delC INTERPRETATION AND COMMENTS: This is an Abnormal sequencing study that identified the following disease associated mutations: 1. A missense mutation in KRAS at amino acid 12 converting the wild type residue, Glycine, to a Cysteine in 893 reads out of a total 5…	Negative	Negative	Y
DISEASE ASSOCIATED MUTATIONS (see interpretation and comments): GENE PROTEIN CHANGE cDNA CHANGE KRAS p.G12D c.35G>A INTERPRETATION AND COMMENTS: This is an Abnormal sequencing study that identified the following disease associated mutations: 1. A missense mutation in KRAS at amino acid 12 converting the wild type residue, Glycine, to an Aspartic Acid in 1161 reads out of a total 11982 sequence re…	Negative	Negative	Y
DNA Quantity Insufficient INTERPRETATION AND COMMENTS: The DNA obtained from the submitted specimen was not adequate for testing. Too little DNA was obtained from the submitted specimen and therefore could not be processed by our assay. Please let me know if you have any questions. Robert D. Daber Ph.D., DABMG Technical Director of Clinical Genomics	Negative	Negative	N	qns for NGS
INTERPRETATION AND COMMENTS: This is a Normal sequencing study that found no disease associated mutations or variants of uncertain significance at this time. Robert D. Daber, Ph.D., DABMG Technical Director of Clinical Genomics	Negative	Negative	Y

## Sheet: KRAS
NGS: Solid Tumor Panel	Targeted: KRAS	Concordant?	Comment
DISEASE ASSOCIATED MUTATIONS (see interpretation and comments): GENE PROTEIN CHANGE cDNA CHANGE TP53 p.V157F c.469G>T EGFR Amplification VARIANTS OF UNCERTAIN SIGNIFICANCE (see interpretation and comments): GENE PROTEIN CHANGE cDNA CHANGE KIT p.D696N c.2086G>A INTERPRETATION AND COMMENTS: This is an Abnormal sequencing study that identified the following disease associated mutations: 1. A missens…	Wild-type	Y
DISEASE ASSOCIATED MUTATIONS (see interpretation and comments): GENE PROTEIN CHANGE cDNA CHANGE TP53 p.M237I c.711G>A INTERPRETATION AND COMMENTS: This is an Abnormal sequencing study that identified the following disease associated mutations: 1. A missense mutation in TP53 at amino acid 237 converting the wild type residue, Methionine, to an Isoleucine in 894 reads out of a total 1880 sequence r…	Wild-type	Y
DISEASE ASSOCIATED MUTATIONS (see interpretation and comments): GENE PROTEIN CHANGE cDNA CHANGE TP53 p.R273L c.818G>T TP53 p.R248L c.743G>T INTERPRETATION AND COMMENTS: This is an Abnormal sequencing study that identified the following disease associated mutations: 1. A missense mutation in TP53 at amino acid 273 converting the wild type residue, Arginine, into a Leucine in 1233 reads out of a to…	Wild-type	Y
INTERPRETATION AND COMMENTS: This is a Normal sequencing study that found no disease associated mutations or variants of uncertain significance at this time. Robert D. Daber Ph.D., DABMG Technical Director of Clinical Genomics	Wild-type	Y
DISEASE ASSOCIATED MUTATIONS (see interpretation and comments): GENE PROTEIN CHANGE cDNA CHANGE TP53 p.R280S c.840A>T INTERPRETATION AND COMMENTS: This is an Abnormal sequencing study that identified the following disease associated mutations: 1. A missense mutation in TP53 at amino acid 280 converting the wild type residue, Arginine, to a Serine in 224 reads out of a total 5165 sequence reads fo…	Wild-type	Y
DISEASE ASSOCIATED MUTATIONS (see interpretation and comments): GENE PROTEIN CHANGE cDNA CHANGE KRAS p.G12S c.34G>A TP53 p.G245D c.734G>A INTERPRETATION AND COMMENTS: This is an Abnormal sequencing study that identified the following disease associated mutations: 1. A missense mutation in KRAS at amino acid 12 converting the wild type residue, Glycine, into a Serine in 4066 reads out of a total 1…	G12S (GGT->AGT)	Y
DNA quantity and quality not sufficient INTERPRETATION AND COMMENTS: The DNA obtained from the submitted specimen was not adequate for testing, and therefore could not be processed by our assay. We would be happy to test an alternative specimen. Please let me know if you have any questions. Robert D. Daber, PhD, FACMG Technical Director of Clinical Genomics	Wild-type	N	qns for NGS
DISEASE ASSOCIATED MUTATIONS (see interpretation and comments): GENE PROTEIN CHANGE cDNA CHANGE TP53 p.Y220H c.658T>C KRAS p.G13D c.38G>A VARIANTS OF UNCERTAIN SIGNIFICANCE (see interpretation and comments): GENE PROTEIN CHANGE cDNA CHANGE KIT p.T67S c.200C>G INTERPRETATION AND COMMENTS: This is an Abnormal sequencing study that identified the following disease associated mutations: 1. A missense…	G13D (GCC->GAC)	Y
VARIANTS OF UNCERTAIN SIGNIFICANCE: GENE PROTEIN CHANGE cDNA CHANGE KDR p.I1330delinsLX c.3988_3989delATinsCTTTAAAA INTERPRETATION AND COMMENTS: This sequencing study did not identify known disease associated mutations; however it did identify 1 variant of uncertain significance: 1. An insertion of 8 additional nucleotide(s), TTTTAAAG, in KDR which shifts the reading frame and introduces a stop c…	Wildtype	Y
DISEASE ASSOCIATED MUTATIONS (see interpretation and comments): GENE PROTEIN CHANGE cDNA CHANGE KRAS p.G12A c.35G>C INTERPRETATION AND COMMENTS: This is an Abnormal sequencing study that identified the following disease associated mutation: 1. A missense mutation in KRAS at amino acid 12 converting the wild type residue, Glycine, into an Alanine in 1642 reads out of a total 9712 sequence reads fo…	G12A (GGT->GCT)	Y
DISEASE ASSOCIATED MUTATIONS (see interpretation and comments): GENE PROTEIN CHANGE cDNA CHANGE EGFR p.E746_A750del c.2235_2249delGGAATTAAGAGAAGC INTERPRETATION AND COMMENTS: This is an Abnormal sequencing study that identified the following disease associated mutations: 1. A deletion of 15 nucleotide(s), GGAATTAAGAGAAGC, in exon 19 of EGFR in 3705 reads out of a total 8922 sequence reads for an …	Wild-type	Y
INTERPRETATION AND COMMENTS: This is a Normal sequencing study that found no disease associated mutations or variants of uncertain significance at this time. Robert D. Daber Ph.D., DABMG Technical Director of Clinical Genomics	Wild-type	Y
DNA Quantity not enough INTERPRETATION AND COMMENTS: The DNA obtained from the submitted specimen was not adequate for testing. Too little DNA was obtained from the submitted specimen and therefore could not be processed by our assay. We would be happy to test an alternative specimen. Please let me know if you have any questions. Robert D. Daber, PhD, DABMG Technical Director of Clinical Genomics	Wild-type	N	qns for NGS
INTERPRETATION AND COMMENTS: This is a Normal sequencing study that found no disease associated mutations or variants of uncertain significance at this time. Robert D. Daber, Ph.D., DABMG Technical Director of Clinical Genomics	Wild-type	Y
INTERPRETATION AND COMMENTS: This is a Normal sequencing study that found no disease associated mutations or variants of uncertain significance at this time. Robert D. Daber Ph.D., DABMG Technical Director of Clinical Genomics	Wild-type	Y
DISEASE ASSOCIATED MUTATIONS (see interpretation and comments): GENE PROTEIN CHANGE cDNA CHANGE KRAS p.G12V c.35G>T INTERPRETATION AND COMMENTS: This is an Abnormal sequencing study that identified the following disease associated mutations: 1. A missense mutation in KRAS at amino acid 12 converting the wild type residue, Glycine, to a Valine in 1066 reads out of a total 13495 sequence reads for …	G12V (GGT->GTT)	Y
DISEASE ASSOCIATED MUTATIONS (see interpretation and comments): GENE PROTEIN CHANGE cDNA CHANGE EGFR p.E746_A750del c.2235_2249delGGAATTAAGAGAAGC INTERPRETATION AND COMMENTS: This is an Abnormal sequencing study that identified the following disease associated mutations: 1. A deletion of 15 nucleotide(s), GGAATTAAGAGAAGC, in exon 19 of EGFR in 2034 reads out of a total 7648 sequence reads for an …	Wild-type	Y
DISEASE ASSOCIATED MUTATIONS (see interpretation and comments): GENE PROTEIN CHANGE cDNA CHANGE PTEN p.Y180X c.540C>G TP53 p.I162F c.484A>T INTERPRETATION AND COMMENTS: This is an Abnormal sequencing study that identified the following disease associated mutations: 1. A nonsense mutation in PTEN at amino acid 180 resulting in a premature stop of the coding sequence. This mutation was found in 412…	Wild type	Y
DISEASE ASSOCIATED MUTATIONS (see interpretation and comments): GENE PROTEIN CHANGE cDNA CHANGE TP53 p.P152fs c.455delC EGFR Amplification EGFR p.L858R c.2573T>G INTERPRETATION AND COMMENTS: This is an Abnormal sequencing study that identified the following disease associated mutations: 1. A deletion of 1 nucleotide(s), G, in exon 5 of TP53 resulting in a shift of the protein reading frame. This …	Wild-type	Y
DISEASE ASSOCIATED MUTATIONS (see interpretation and comments): GENE PROTEIN CHANGE cDNA CHANGE TP53 p.R213X c.637C>T EGFR p.L858R c.2573T>G INTERPRETATION AND COMMENTS: This is an Abnormal sequencing study that identified the following disease associated mutations: 1. A nonsense mutation in TP53 at amino acid 213 resulting in a premature stop of the coding sequence. This mutation was found in 77…	Wild-type	Y
VARIANTS OF UNCERTAIN SIGNIFICANCE: GENE PROTEIN CHANGE cDNA CHANGE FBXW7 p.V445L c.1333G>T INTERPRETATION AND COMMENTS: This sequencing study did not identify known disease associated mutations; however it did identify 1 variant(s) of uncertain significance: 1. A missense variant in FBXW7 at amino acid 445 converting the wild type residue, Valine, to a Leucine in 764 reads out of a total 1443 se…	Wild-type	Y
DISEASE ASSOCIATED MUTATIONS (see interpretation and comments): GENE PROTEIN CHANGE cDNA CHANGE KRAS p.G12V c.35G>T TP53 p.H179Y c.535C>T INTERPRETATION AND COMMENTS: This is an Abnormal sequencing study that identified the following disease associated mutations: 1. A missense mutation in KRAS at amino acid 12 converting the wild type residue, Glycine, to a Valine in 1821 reads out of a total 133…	G12V (GGT->GTT)	Y
DISEASE ASSOCIATED MUTATIONS (see interpretation and comments): GENE PROTEIN CHANGE cDNA CHANGE CTNNB1 p.S45Y c.134C>A VARIANTS OF UNCERTAIN SIGNIFICANCE (see interpretation and comments): GENE PROTEIN CHANGE cDNA CHANGE JAK3 p.V718L c.2152G>C JAK3 p.D707H c.2119G>C INTERPRETATION AND COMMENTS: This is an Abnormal sequencing study that identified the following disease associated mutations: 1. A m…	Wild-type	Y
DNA quantity not sufficient INTERPRETATION AND COMMENTS: The DNA obtained from the submitted specimen was not adequate for testing, and therefore could not be processed by our assay. We would be happy to test an alternative specimen. Please let me know if you have any questions. Robert D. Daber, PhD, DABMG Technical Director of Clinical Genomics	Wild-type	N	qns for NGS
DISEASE ASSOCIATED MUTATIONS (see interpretation and comments): GENE PROTEIN CHANGE cDNA CHANGE KRAS p.G12C c.34G>T INTERPRETATION AND COMMENTS: This is an Abnormal sequencing study that identified the following disease associated mutation: 1. A missense mutation in KRAS at amino acid 12 converting the wild type residue, Glycine, to a Cysteine in 776 reads out of a total 8072 sequence reads for a…	G12C (GGT->TGT)	Y
DISEASE ASSOCIATED MUTATIONS (see interpretation and comments): GENE PROTEIN CHANGE cDNA CHANGE TP53 p.S215N c.644G>A PIK3CA p.E545K c.1633G>A EGFR p.T790M c.2369C>T EGFR p.E746_A750del c.2235_2249del This is an Abnormal sequencing study that identified the following disease associated mutations: 1. A missense mutation in TP53 at amino acid 215 converting the wild type residue, Serine, into an As…	Wild-type	Y
DISEASE ASSOCIATED MUTATIONS (see interpretation and comments): GENE PROTEIN CHANGE cDNA CHANGE KRAS p.G12S c.34G>A APC p.R876X c.2626C>T INTERPRETATION AND COMMENTS: This is an Abnormal sequencing study that identified the following disease associated mutations: 1. A missense mutation in KRAS at amino acid 12 converting the wild type residue, Glycine, to a Serine in 7378 reads out of a total 901…	G12S (GGT->AGT)	Y
INTERPRETATION AND COMMENTS: This is a Normal sequencing study that found no disease associated mutations or variants of uncertain significance at this time. Robert D. Daber Ph.D., DABMG Technical Director of Clinical Genomics	Wild-type	Y
DISEASE ASSOCIATED MUTATIONS (see interpretation and comments): GENE PROTEIN CHANGE cDNA CHANGE KRAS p.G12C c.34G>T TP53 p.R175L c.524G>T TP53 p.R248W c.742C>T TP53 p.? c.376-2A>T INTERPRETATION AND COMMENTS: This is an Abnormal sequencing study that identified the following disease associated mutations: 1. A missense mutation in KRAS at amino acid 12 converting the wild type residue, Glycine, to…	G12C (GGT->TGT)	Y
DISEASE ASSOCIATED MUTATIONS (see interpretation and comments): GENE PROTEIN CHANGE cDNA CHANGE ERBB2 (Her2) p.V777L c.2329G>T TP53 p.V173M c.517G>A INTERPRETATION AND COMMENTS: This is an Abnormal sequencing study that identified the following disease associated mutations: 1. A missense mutation in ERBB2 (HER2) at amino acid 777 converting the wild type residue, Valine, to a Leucine in 573 reads…	Wild-type	Y
VARIANTS OF UNCERTAIN SIGNIFICANCE: GENE PROTEIN CHANGE cDNA CHANGE ERBB4 p.C304X c.912T>A INTERPRETATION AND COMMENTS: This sequencing study did not identify known disease associated mutations; however it did identify 1 variant of uncertain significance: 1. A nonsense mutation in ERBB4 at amino acid 304 resulting in a premature stop of the coding sequence. This mutation was found in 1215 reads o…	Wild-type	Y
DISEASE ASSOCIATED MUTATIONS (see interpretation and comments): GENE PROTEIN CHANGE cDNA CHANGE KRAS p.G12C c.34G>T INTERPRETATION AND COMMENTS: This is an Abnormal sequencing study that identified the following disease associated mutations: 1. A missense mutation in KRAS at amino acid 12 converting the wild type residue, Glycine, into a Cysteine in 13999 reads out of a total 30762 sequence reads…	G12C (GGT->TGT)	Y
DISEASE ASSOCIATED MUTATIONS (see interpretation and comments): GENE PROTEIN CHANGE cDNA CHANGE KRAS p.G13D c.38G>A INTERPRETATION AND COMMENTS: This is an Abnormal sequencing study that identified the following disease associated mutations: 1. A missense mutation in KRAS at amino acid 13 converting the wild type residue, Glycine, into an Aspartic Acid in 374 reads out of a total 2718 sequence re…	G13D (GCC->GAC)	Y
INTERPRETATION AND COMMENTS: This is a Normal sequencing study that found no disease associated mutations or variants of uncertain significance at this time. Robert D. Daber Ph.D., DABMG Technical Director of Clinical Genomics	Wild-type	Y
VARIANTS OF UNCERTAIN SIGNIFICANCE: GENE PROTEIN CHANGE cDNA CHANGE GENOMIC CHANGE(hg19) STK11 p.F354L c.1062C>G INTERPRETATION AND COMMENTS: This sequencing study did not identify known disease associated mutations; however it did identify 1 variant(s) of uncertain significance: 1. A missense variant in STK11 at amino acid 354 converting the wild type residue, Phenylalanine, into a Leucine in 12…	Wild-type	Y
DISEASE ASSOCIATED MUTATIONS (see interpretation and comments): GENE PROTEIN CHANGE cDNA CHANGE EGFR p.L858R c.2573T>G INTERPRETATION AND COMMENTS: This is an Abnormal sequencing study that identified the following disease associated mutations: 1. A missense mutation in EGFR at amino acid 858 convertnig the wild type residue, Leucine, to an Arginine in 1066 reads out of a total 5487 sequence read…	Wild-type	Y
DISEASE ASSOCIATED MUTATIONS (see interpretation and comments): GENE PROTEIN CHANGE cDNA CHANGE TP53 p.Y163X c.489C>A EGFR p.L858R c.2573T>G INTERPRETATION AND COMMENTS: This is an Abnormal sequencing study that identified the following disease associated mutations: 1. A nonsense mutation in TP53 at amino acid 163 resulting in a premature stop of the coding sequence. This mutation was found in 78…	Wild-type	Y
DISEASE ASSOCIATED MUTATIONS (see interpretation and comments): GENE PROTEIN CHANGE cDNA CHANGE TP53 p.R249S c.747G>T PIK3CA Amplification VARIANTS OF UNCERTAIN SIGNIFICANCE (see interpretation and comments): GENE PROTEIN CHANGE cDNA CHANGE STK11 p.D343N c.1027G>A KDR p.S475T c.1423T>A INTERPRETATION AND COMMENTS: This is an Abnormal sequencing study that identified the following disease associat…	Wild-type	Y
INTERPRETATION AND COMMENTS: This is a Normal sequencing study that found no disease associated mutations or variants of uncertain significance at this time. Robert D. Daber Ph.D., DABMG Technical Director of Clinical Genomics	Wild-type	Y
DISEASE ASSOCIATED MUTATIONS (see interpretation and comments): GENE PROTEIN CHANGE cDNA CHANGE TP53 p.R158L c.473G>T VARIANTS OF UNCERTAIN SIGNIFICANCE (see interpretation and comments): GENE PROTEIN CHANGE cDNA CHANGE FLT3 p.V825L c.2473G>T INTERPRETATION AND COMMENTS: This is an Abnormal sequencing study that identified the following disease associated mutation: 1. A missense mutation in TP53 …	Wild-type	Y
DISEASE ASSOCIATED MUTATIONS (see interpretation and comments): GENE PROTEIN CHANGE cDNA CHANGE KRAS p.Q61L c.182A>T INTERPRETATION AND COMMENTS: This is an Abnormal sequencing study that identified the following disease associated mutations: 1. A missense mutation in KRAS at amino acid 61 converting the wild type residue, Glutamine, to a Leucine in 739 reads out of a total 3687 sequence reads fo…	Wild-type	N	KRAS Q61L detected by NGS
VARIANTS OF UNCERTAIN SIGNIFICANCE: GENE PROTEIN CHANGE cDNA CHANGE GENOMIC CHANGE(hg19) ATM p.R2443Q c.7328G>A INTERPRETATION AND COMMENTS: This sequencing study did not identify known disease associated mutations; however it did identify 1 variant of uncertain significance: 1. A missense variant in ATM at amino acid 2443 converting the wild type residue, Arginine, into a Glutamine in 830 reads …	Wild-type	Y
DISEASE ASSOCIATED MUTATIONS (see interpretation and comments): GENE PROTEIN CHANGE cDNA CHANGE TP53 p.G245C c.733G>T INTERPRETATION AND COMMENTS: This is an Abnormal sequencing study that identified the following disease associated mutations: 1. A missense mutation in TP53 at amino acid 245 converting the wild type residue, Glycine, into a Cysteine in 3002 reads out of a total 5466 sequence read…	Wild-type	Y
DISEASE ASSOCIATED MUTATIONS (see interpretation and comments): GENE PROTEIN CHANGE cDNA CHANGE ALK p.F1174L c.3522C>A INTERPRETATION AND COMMENTS: This is an Abnormal sequencing study that identified the following disease associated mutation: 1. A missense mutation in ALK at amino acid 1174 converting the wild type residue, Phenylalanine, into a Leucine in 9,739 reads out of a total 16,467 seque…	Wild-type	Y
DISEASE ASSOCIATED MUTATIONS (see interpretation and comments): GENE PROTEIN CHANGE cDNA CHANGE AKT1 p.E17K c.49G>A INTERPRETATION AND COMMENTS: This is an Abnormal sequencing study that identified the following disease associated mutations: 1. A missense mutation in AKT1 at amino acid 17 converting the wild type residue, Glutamic Acid, into a Lysine in 1085 reads out of a total 3105 sequence rea…	Wild-type	Y
DISEASE ASSOCIATED MUTATIONS (see interpretation and comments): GENE PROTEIN CHANGE cDNA CHANGE KRAS p.G12V c.35G>T TP53 p.R306X c.916C>T PIK3CA p.E545K c.1633G>A VARIANTS OF UNCERTAIN SIGNIFICANCE (see interpretation and comments): GENE PROTEIN CHANGE cDNA CHANGE RB1 p.T373A c.1117A>G INTERPRETATION AND COMMENTS: This is an Abnormal sequencing study that identified the following disease associat…	G12V (GGT->GTT)	Y
DISEASE ASSOCIATED MUTATIONS (see interpretation and comments): GENE PROTEIN CHANGE cDNA CHANGE TP53 p.S149fs c.445delT EGFR p.L858R c.2573T>G INTERPRETATION AND COMMENTS: This is an Abnormal sequencing study that identified the following disease associated mutations: 1. A deletion of 1 nucleotide(s), A, in exon 5 of TP53 resulting in a shift of the protein reading frame. This mutation was observ…	Wild-type	Y
DISEASE ASSOCIATED MUTATIONS (see interpretation and comments): GENE PROTEIN CHANGE cDNA CHANGE TP53 p.V157F c.469G>T VARIANTS OF UNCERTAIN SIGNIFICANCE (see interpretation and comments): GENE PROTEIN CHANGE cDNA CHANGE BRAF p.D594N c.1780G>A EGFR p.C781F c.2342G>T INTERPRETATION AND COMMENTS: This is an Abnormal sequencing study that identified the following disease associated mutation: 1. A mis…	Wild-type	Y
DISEASE ASSOCIATED MUTATIONS (see interpretation and comments): GENE PROTEIN CHANGE cDNA CHANGE TP53 p.R273C c.817C>T EGFR p.E746_A750del c.2232_2246del INTERPRETATION AND COMMENTS: This is an Abnormal sequencing study that identified the following disease associated mutations: 1. A missense mutation in TP53 at amino acid 273 converting the wild type residue, Arginine, into a Cysteine in 1247 rea…	Wild-type	Y
VARIANTS OF UNCERTAIN SIGNIFICANCE: GENE PROTEIN CHANGE cDNA CHANGE MET p.D1028N c.3082G>A INTERPRETATION AND COMMENTS: This sequencing study did not identify known disease associated mutations; however it did identify 1 variant of uncertain significance: 1. A missense variant in exon 14 of MET at amino acid 1028. The codon for this residue spans the fusion between exons 14 and 15, and as a resul…	Wild-type	Y
DISEASE ASSOCIATED MUTATIONS (see interpretation and comments): GENE PROTEIN CHANGE cDNA CHANGE KRAS p.Q61L c.182A>T APC p.S1465fs*3 c.4393_4394delAG TP53 p.? c.G672T INTERPRETATION AND COMMENTS: This is an Abnormal sequencing study that identified the following disease associated mutations: 1. A missense mutation in KRAS at amino acid 61 converting the wild type residue, Glutamine, into a Leucin…	Wild-type	N	KRAS Q61L detected by NGS
DISEASE ASSOCIATED MUTATIONS (see interpretation and comments): GENE PROTEIN CHANGE cDNA CHANGE KRAS p.G12C c.34G>T INTERPRETATION AND COMMENTS: This is an Abnormal sequencing study that identified the following disease associated mutations: 1. A missense mutation in KRAS at amino acid 12 converting the wild type residue, Glycine, to a Cysteine in 2062 reads out of a total 6784 sequence reads for…	G12C (GGT->TGT)	Y
DISEASE ASSOCIATED MUTATIONS (see interpretation and comments): GENE PROTEIN CHANGE cDNA CHANGE KRAS p.G12C c.34G>T INTERPRETATION AND COMMENTS: This is an Abnormal sequencing study that identified the following disease associated mutations: 1. A missense mutation in KRAS at amino acid 12 converting the wild type residue, Glycine, into a Cysteine in 3299 reads out of a total 12239 sequence reads …	G12C (GGT->TGT)	Y
DISEASE ASSOCIATED MUTATIONS (see interpretation and comments): GENE PROTEIN CHANGE cDNA CHANGE KRAS p.G12C c.34G>T INTERPRETATION AND COMMENTS: This is an Abnormal sequencing study that identified the following disease associated mutation: 1. A missense mutation in KRAS at amino acid 12 converting the wild type residue, Glycine, into a Cysteine in 8151 reads out of a total 10079 sequence reads f…	G12C (GGT->TGT)	Y
DISEASE ASSOCIATED MUTATIONS (see interpretation and comments): GENE PROTEIN CHANGE cDNA CHANGE KRAS p.G12C c.34G>T CTNNB1 p.S37F c.110C>T INTERPRETATION AND COMMENTS: This is an Abnormal sequencing study that identified the following disease associated mutations: 1. A missense mutation in KRAS at amino acid 12 converting wild type residue, Glycine, into a Cysteine in 3118 reads out of a total 17…	G12C (GGT->TGT)	Y
DISEASE ASSOCIATED MUTATIONS (see interpretation and comments): GENE PROTEIN CHANGE cDNA CHANGE TP53 p.R273H c.818G>A INTERPRETATION AND COMMENTS: This is an Abnormal sequencing study that identified the following disease associated mutations: 1. A missense mutation in TP53 at amino acid 273 converting the wild type residue, Arginine, to a Histidine in 826 reads out of a total 2187 sequence reads…	Wild-type	Y
DISEASE ASSOCIATED MUTATIONS (see interpretation and comments): GENE PROTEIN CHANGE cDNA CHANGE KRAS p.G12C c.34G>T INTERPRETATION AND COMMENTS: This is an Abnormal sequencing study that identified the following disease associated mutations: 1. A missense mutation in KRAS at amino acid 12 converting the wild type residue, Glycine, into a Cysteine in 4,102 reads out of a total 14,605 sequence read…	G12C (GGT->TGT)	Y
DISEASE ASSOCIATED MUTATIONS (see interpretation and comments): GENE PROTEIN CHANGE cDNA CHANGE TP53 p.R248G c.742C>G VARIANTS OF UNCERTAIN SIGNIFICANCE (see interpretation and comments): GENE PROTEIN CHANGE cDNA CHANGE MET p.? c.3082+1T>C INTERPRETATION AND COMMENTS: This is an Abnormal sequencing study that identified the following disease associated mutation: 1. A missense mutation in TP53 at …	Wild-type	Y
DISEASE ASSOCIATED MUTATIONS (see interpretation and comments): GENE PROTEIN CHANGE cDNA CHANGE KRAS p.G12S c.34G>A TP53 p.G245C c.733G>T INTERPRETATION AND COMMENTS: This is an Abnormal sequencing study that identified the following disease associated mutations: 1. A missense mutation in KRAS at amino acid 12 converting the wild type residue, Glycine, into a Serine in 14333 reads out of a total …	G12S (GGT->AGT)	Y
DISEASE ASSOCIATED MUTATIONS (see interpretation and comments): GENE PROTEIN CHANGE cDNA CHANGE TP53 p.R283fs c.848delG BRAF p.D594A c.1781A>C INTERPRETATION AND COMMENTS: This is an Abnormal sequencing study that identified the following disease associated mutations: 1. A deletion of 1 nucleotide(s), C, in exon 8 of TP53 resulting in a shift of the protein reading frame. This mutation was observ…	Wild-type	Y
DISEASE ASSOCIATED MUTATIONS (see interpretation and comments): GENE PROTEIN CHANGE cDNA CHANGE EGFR p.E745_A749del c.2232_2246delGGAATTAAGAGAAGC INTERPRETATION AND COMMENTS: This is an Abnormal sequencing study that identified the following disease associated mutation: 1. An in frame deletion of 15 nucleotides, GAATTAAGAGAAGC, in exon 19 of EGFR resulting in the loss of 5 amino acids, ELREA, sta…	Wild-type	Y
DISEASE ASSOCIATED MUTATIONS (see interpretation and comments): GENE PROTEIN CHANGE cDNA CHANGE EGFR p.L858R c.2573T>G INTERPRETATION AND COMMENTS: This is an Abnormal sequencing study that identified the following disease associated mutations: 1. A missense mutation in EGFR at amino acid 858 converting the wild type residue, Leucine, into an Arginine in 4246 reads out of a total 8151 sequence re…	Wild-type	Y
DISEASE ASSOCIATED MUTATIONS (see interpretation and comments): GENE PROTEIN CHANGE cDNA CHANGE KRAS p.G12C c.34G>T INTERPRETATION AND COMMENTS: This is an Abnormal sequencing study that identified the following disease associated mutations: 1. A missense mutation in KRAS at amino acid 12 converting the wild type residue, Glycine, into a Cysteine in 8933 reads out of a total 17634 sequence reads …	G12C (GGT->TGT)	Y
DISEASE ASSOCIATED MUTATIONS (see interpretation and comments): GENE PROTEIN CHANGE cDNA CHANGE TP53 p.P278L c.833C>T INTERPRETATION AND COMMENTS: This is an Abnormal sequencing study that identified the following disease associated mutations: 1. A missense mutation in TP53 at amino acid 278 converting the wild type residue, Proline, into a Leucine in 1179 reads out of a total 2556 sequence reads…	Wild-type	Y
DISEASE ASSOCIATED MUTATIONS (see interpretation and comments): GENE PROTEIN CHANGE cDNA CHANGE KRAS p.G12C c.34G>T TP53 p.P190S c.568C>T INTERPRETATION AND COMMENTS: This is an Abnormal sequencing study that identified the following disease associated mutations: 1. A missense mutation in KRAS at amino acid 12 converting the wild type residue, Glycine, to a Cysteine in 6055 reads out of a total 1…	G12C (GGT->TGT)	Y
DISEASE ASSOCIATED MUTATIONS (see interpretation and comments): GENE PROTEIN CHANGE cDNA CHANGE TP53 p.H179fs c.537_538delTG INTERPRETATION AND COMMENTS: This is an Abnormal sequencing study that identified the following disease associated mutation: 1. A deletion of 2 nucleotides, CA, in exon 5 of TP53 resulting in a shift of the protein reading frame. This mutation was observed in 1585 reads out…	Wild-type	Y
DNA Quantity Insufficient INTERPRETATION AND COMMENTS: The DNA obtained from the submitted specimen was not adequate for testing. The DNA was severely degraded, resulting in inadequate amounts of amplifiable DNA for our assay. Several attempts were made to acquire additional nucleic acid, but each time showed the same degraded result. We would be happy to test an alternative specimen if one exist…	Wild-type	N	qns for NGS
INTERPRETATION AND COMMENTS: This is a Normal sequencing study that found no disease associated mutations or variants of uncertain significance at this time. Robert D. Daber Ph.D., DABMG Technical Director of Clinical Genomics	Wild-type	Y
DISEASE ASSOCIATED MUTATIONS (see interpretation and comments): GENE PROTEIN CHANGE cDNA CHANGE KRAS p.G12A c.35G>C TP53 p.C242F c.725G>T INTERPRETATION AND COMMENTS: This is an Abnormal sequencing study that identified the following disease associated mutations: 1. A missense mutation in KRAS at amino acid 12 converting the wild type residue, Glycine, into an Alanine in 815 reads out of a total …	G12A (GGT->GCT)	Y
DISEASE ASSOCIATED MUTATIONS (see interpretation and comments): GENE PROTEIN CHANGE cDNA CHANGE KRAS p.Q61H c.183A>C INTERPRETATION AND COMMENTS: This is an Abnormal sequencing study that identified the following disease associated mutations: 1. A missense mutation in KRAS at amino acid 61 converting the wild type residue, Glutamine, to a Histidine in 860 reads out of a total 3230 sequence reads …	Wild-type	N	KRAS Q61H detected by NGS
DISEASE ASSOCIATED MUTATIONS (see interpretation and comments): GENE PROTEIN CHANGE cDNA CHANGE TP53 p.R273H c.818G>A EGFR Amplification INTERPRETATION AND COMMENTS: This is an Abnormal sequencing study that identified the following disease associated mutations: 1. A missense mutation in TP53 at amino acid 273 converting the wild type residue, Arginine to a Histidine in 809 reads out of a total 4…	Wild-type	Y
DISEASE ASSOCIATED MUTATIONS (see interpretation and comments): GENE PROTEIN CHANGE cDNA CHANGE EGFR p.L747_A750delinsP c.2236_2244delTTAAGAGAAGinsC INTERPRETATION AND COMMENTS: This is an Abnormal sequencing study that identified the following disease associated mutations: 1. A net deletion of 9 nucleotides and the substitution of another nucleotide resulting in the net loss of 3 amino acids in …	Wild-type	Y
DISEASE ASSOCIATED MUTATIONS (see interpretation and comments): GENE PROTEIN CHANGE cDNA CHANGE KRAS p.G12C c.34G>T TP53 p.G245V c.734G>T INTERPRETATION AND COMMENTS: This is an Abnormal sequencing study that identified the following disease associated mutations: 1. A missense mutation in KRAS at amino acid 12 converting the wild type residue, Glycine, to a Cysteine in 5919 reads out of a total 9…	G12C (GGT->TGT)	Y
DISEASE ASSOCIATED MUTATIONS (see interpretation and comments): GENE PROTEIN CHANGE cDNA CHANGE TP53 p.C277F c.830G>T APC p.C1270X c.3810T>A INTERPRETATION AND COMMENTS: This is an Abnormal sequencing study that identified the following disease associated mutations: 1. A missense mutation in TP53 at amino acid 277 converting the wild type residue, Cysteine, into a Phenylalanine in 1,410 reads out…	Wild-type	Y
DISEASE ASSOCIATED MUTATIONS (see interpretation and comments): GENE PROTEIN CHANGE cDNA CHANGE TP53 p.V157F c.469G>T EGFR Amplification VARIANTS OF UNCERTAIN SIGNIFICANCE (see interpretation and comments): GENE PROTEIN CHANGE cDNA CHANGE SMAD4 p.P472R c.1415C>G ERBB4 p.N588I c.1763A>T INTERPRETATION AND COMMENTS: This is an Abnormal sequencing study that identified the following disease associat…	Wild-type	Y
DISEASE ASSOCIATED MUTATIONS (see interpretation and comments): GENE PROTEIN CHANGE cDNA CHANGE TP53 p.P278S c.832C>T INTERPRETATION AND COMMENTS: This is an Abnormal sequencing study that identified the following disease associated mutation: 1. A missense mutation in TP53 at amino acid 278 converting the wild type residue, Proline, into a Serine in 1695 reads out of a total 2923 sequence reads f…	Wild-type	Y
DISEASE ASSOCIATED MUTATIONS (see interpretation and comments): GENE PROTEIN CHANGE cDNA CHANGE STK11 p.Y60delinsX c.178_179insA INTERPRETATION AND COMMENTS: This is an Abnormal sequencing study that identified the following disease associated mutations: 1. An insertion of 1 additional nucleotide, A, in exon 1 of STK11 resulting in a shift of the protein reading frame. This was observed in 191 re…	Wild-type	Y
DISEASE ASSOCIATED MUTATIONS (see interpretation and comments): GENE cDNA CHANGE TP53 c.994 -2A>T VARIANTS OF UNCERTAIN SIGNIFICANCE (see interpretation and comments): GENE PROTEIN CHANGE cDNA CHANGE GNAS p.R844C c.2530C>T INTERPRETATION AND COMMENTS: This is an Abnormal sequencing study that identified the following disease associated mutation: 1. A variant converting an A to a T at the -2 site …	Wild-type	Y
DISEASE ASSOCIATED MUTATIONS (see interpretation and comments): GENE PROTEIN CHANGE cDNA CHANGE EGFR p.L747_P753delinsQS c.2239_2257delinsCAAT VARIANTS OF UNCERTAIN SIGNIFICANCE (see interpretation and comments): GENE PROTEIN CHANGE cDNA CHANGE TP53 p.E11Q c.31G>C INTERPRETATION AND COMMENTS: This is an Abnormal sequencing study that identified the following disease associated mutation: 1. A comp…	Wild-type	Y
DISEASE ASSOCIATED MUTATIONS (see interpretation and comments): GENE PROTEIN CHANGE cDNA CHANGE TP53 p.V173G c.518T>G EGFR p.G719C c.2155G>T EGFR p.S768I c.2303G>T INTERPRETATION AND COMMENTS: This is an Abnormal sequencing study that identified the following disease associated mutations: 1. A missense mutation in TP53 at amino acid 173 converting the wild type residue, Valine, to a Glycine in 16…	Wild-type	Y
DISEASE ASSOCIATED MUTATIONS (see interpretation and comments): GENE PROTEIN CHANGE cDNA CHANGE TP53 p.N131I c.392A>T INTERPRETATION AND COMMENTS: This is an Abnormal sequencing study that identified the following disease associated mutations: 1. A missense mutation in TP53 at amino acid 131 converting the wild type allele, Asparagine, to an Isoleucine in 3168 reads out of a total 5408 sequence r…	Wild-type	Y
DISEASE ASSOCIATED MUTATIONS (see interpretation and comments): GENE PROTEIN CHANGE cDNA CHANGE ERBB2 (Her2) Amplification INTERPRETATION AND COMMENTS: This is an Abnormal sequencing study that identified the following disease associated mutations: 1. An amplification of ERBB2 (Her2). This was observed by a 4 fold increase in the number of reads covering the amplicons within this gene. Robert D. …	Wild-type	Y
DNA quantity not sufficient INTERPRETATION AND COMMENTS: The DNA obtained from the submitted specimen was degraded and not adequate for testing. It therefore could not be processed by our assay. Please let me know if you have any questions. Robert D. Daber, PhD, DABMG Technical Director of Clinical Genomics	Wild-type	N	qns for NGS
DISEASE ASSOCIATED MUTATIONS (see interpretation and comments): GENE PROTEIN CHANGE cDNA CHANGE EGFR p.L747_A750delinsP c.2239_2248delTTAAGAGAAGinsC INTERPRETATION AND COMMENTS: This is an Abnormal sequencing study that identified the following disease associated mutations: 1. The substitution of 10 nucleotide(s), TTAAGAGAAG, with 1 nucleotide, C, in exon 19 of EGFR, resulting in the net loss of …	Wild-type	Y
DNA Quantity Insufficient INTERPRETATION AND COMMENTS: The DNA obtained from the submitted specimen was not adequate for testing. Too little DNA was obtained from the submitted specimen and therefore could not be processed by our assay. Please let me know if you have any questions. Robert D. Daber Ph.D., DABMG Technical Director of Clinical Genomics	Wild-type	N	qns for NGS
DISEASE ASSOCIATED MUTATIONS (see interpretation and comments): GENE PROTEIN CHANGE cDNA CHANGE TP53 p.? c.673-2A>T PIK3CA Amplification INTERPRETATION AND COMMENTS: This is an Abnormal sequencing study that identified the following disease associated mutations: 1. A splice site mutation before exon 7 of TP53. This mutation disrupts the normal splice site and as a result, affects the protein in a…	Wild-type	Y
INTERPRETATION AND COMMENTS: This is a Normal sequencing study that found no disease associated mutations or variants of uncertain significance at this time. Robert D. Daber Ph.D., DABMG Technical Director of Clinical Genomics	Wild-type	Y
INTERPRETATION AND COMMENTS: This is a Normal sequencing study that found no disease associated mutations or variants of uncertain significance at this time. Robert D. Daber Ph.D., DABMG Technical Director of Clinical Genomics	Wild-type	Y
INTERPRETATION AND COMMENTS: This is a Normal sequencing study that found no disease associated mutations or variants of uncertain significance at this time. Robert D. Daber Ph.D., DABMG Technical Director of Clinical Genomics	Wild-type	Y
DISEASE ASSOCIATED MUTATIONS (see interpretation and comments): GENE PROTEIN CHANGE cDNA CHANGE EGFR p.G719A c.2156G>C EGFR p.S768I c.2303G>T INTERPRETATION AND COMMENTS: This is an Abnormal sequencing study that identified the following disease associated mutations: 1. A missense mutation in EGFR at amino acid 719 converting the wild type residue, Glycine, into an Alanine in 905 reads out of a t…	Wild-type	Y
DISEASE ASSOCIATED MUTATIONS (see interpretation and comments): GENE PROTEIN CHANGE cDNA CHANGE MET Amplification TP53 p.E298X c.892G>T INTERPRETATION AND COMMENTS: This is an Abnormal sequencing study that identified the following disease associated mutations: 1. An amplification of MET. This was observed by a 14-16 fold increase in the number of reads covering the amplicons within this gene. Th…	Wild-type	Y
DISEASE ASSOCIATED MUTATIONS (see interpretation and comments): GENE PROTEIN CHANGE cDNA CHANGE KRAS p.G12C c.34G>T INTERPRETATION AND COMMENTS: This is an Abnormal sequencing study that identified the following disease associated mutations: 1. A missense mutation in KRAS at amino acid 12 in 24127 reads out of a total 35522 sequence reads for an allele frequency of 67.92. (Transcript ID NM_033360…	Multiple mutations present, see comment	Y
DISEASE ASSOCIATED MUTATIONS (see interpretation and comments): GENE PROTEIN CHANGE cDNA CHANGE TP53 p.C135F c.404G>T EGFR Amplification EGFR p.V769delinsVGT c.2306_2307insGGGCAC INTERPRETATION AND COMMENTS: This is an Abnormal sequencing study that identified the following disease associated mutations: 1. A missense mutation in TP53 at amino acid 135 converting the wild type residue, Cysteine, t…	Wild-type	Y
DISEASE ASSOCIATED MUTATIONS (see interpretation and comments): GENE PROTEIN CHANGE cDNA CHANGE KRAS p.G12C c.34G>T TP53 p.E198X c.592G>T TP53 p.G154V c.461G>T INTERPRETATION AND COMMENTS: This is an Abnormal sequencing study that identified the following disease associated mutations: 1. A missense mutation in KRAS at amino acid 12 converting the wild type residue, Glycine, into a Cysteine in 164…	G12C (GGT->TGT)	Y
DISEASE ASSOCIATED MUTATIONS (see interpretation and comments): GENE PROTEIN CHANGE cDNA CHANGE KRAS p.G12D c.35G>A INTERPRETATION AND COMMENTS: This is an Abnormal sequencing study that identified the following disease associated mutations: 1. A missense mutation in KRAS at amino acid 12 converting the wild type residue, Glycine, to an Aspartic Acid in 1030 reads out of a total 12455 sequence re…	G12D (GGT->GAT)	Y
DISEASE ASSOCIATED MUTATIONS (see interpretation and comments): GENE PROTEIN CHANGE cDNA CHANGE TP53 p.V272L c.814G>T INTERPRETATION AND COMMENTS: This is an Abnormal sequencing study that identified the following disease associated mutation: 1. A missense mutation in TP53 at amino acid 272 converting the wild type residue, Valine, into a Leucine in 562 reads out of a total 1789 sequence reads fo…	Wild-type	Y
DISEASE ASSOCIATED MUTATIONS (see interpretation and comments): GENE PROTEIN CHANGE cDNA CHANGE KRAS p.G12A c.35G>C INTERPRETATION AND COMMENTS: This is an Abnormal sequencing study that identified the following disease associated mutations: 1. A missense mutation in KRAS at amino acid 12 converting the wild type residue, Glycine, into an Alanine in 7093 reads out of a total 10815 sequence reads …	G12A (GGT->GCT)	Y
DISEASE ASSOCIATED MUTATIONS (see interpretation and comments): GENE PROTEIN CHANGE cDNA CHANGE KRAS p.G12S c.34G>A INTERPRETATION AND COMMENTS: This is an Abnormal sequencing study that identified the following disease associated mutation: 1. A missense mutation in KRAS at amino acid 12 converting the wild type residue, Glycine, to a Serine in 3526 reads out of a total 12168 sequence reads for a…	G12S (GGT->AGT)	Y
DISEASE ASSOCIATED MUTATIONS (see interpretation and comments): GENE PROTEIN CHANGE cDNA CHANGE EGFR p.L858R c.2573T>G INTERPRETATION AND COMMENTS: This is an Abnormal sequencing study that identified the following disease associated mutations: 1. A missense mutation in EGFR at amino acid 858 converting the wild type residue, Leucine, to an Arginine in 978 reads out of a total 8096 sequence reads…	Wild-type	Y
DNA quality very poor INTERPRETATION AND COMMENTS: The DNA obtained from the submitted specimen was not adequate for testing. The DNA was severely degraded, and therefore could not be processed by our assay. We would be happy to test an alternative specimen. Please let me know if you have any questions. Robert D. Daber, PhD, FACMG Technical Director of Clinical Genomics	G12C (GGT->TGT)	N	qns for NGS
DISEASE ASSOCIATED MUTATIONS (see interpretation and comments): GENE PROTEIN CHANGE cDNA CHANGE TP53 p.Y205C c.614A>G INTERPRETATION AND COMMENTS: This is an Abnormal sequencing study that identified the following disease associated mutations: 1. A missense mutation in TP53 at amino acid 205 converting the wild type residue, Tyrosine, to a Cysteine in 547 reads out of a total 3012 sequence reads …	Wild-type	Y
DISEASE ASSOCIATED MUTATIONS (see interpretation and comments): GENE PROTEIN CHANGE cDNA CHANGE KRAS p.G12V c.35G>T VARIANTS OF UNCERTAIN SIGNIFICANCE (see interpretation and comments): GENE PROTEIN CHANGE cDNA CHANGE SMO p.N219Y c.655A>T INTERPRETATION AND COMMENTS: This is an Abnormal sequencing study that identified the following disease associated mutations: 1. A missense mutation in KRAS at …	G12V (GGT->GTT)	Y
DNA Quality Insufficient INTERPRETATION AND COMMENTS: The DNA obtained from the submitted specimen was not adequate for testing. The DNA obtained from the submitted specimen was degraded and therefore could not be processed by our assay. Please let me know if you have any questions. Robert D. Daber Ph.D., DABMG Technical Director of Clinical Genomics	G12V (GGT->GTT)	N	qns for NGS
DISEASE ASSOCIATED MUTATIONS (see interpretation and comments): GENE PROTEIN CHANGE cDNA CHANGE KRAS p.G12C c.34G>T INTERPRETATION AND COMMENTS: This is an Abnormal sequencing study that identified the following disease associated mutations: 1. A missense mutation in KRAS at amino acid 12 converting the wild type residue, Glycine, to a Cysteine in 450 reads out of a total 7947 sequence reads for …	G12C (GGT->TGT)	Y
DISEASE ASSOCIATED MUTATIONS (see interpretation and comments): GENE PROTEIN CHANGE cDNA CHANGE EGFR p.L747_A750delinsP c.2239_2248delTTAAGAGAAGinsC INTERPRETATION AND COMMENTS: This is an Abnormal sequencing study that identified the following disease associated mutations: 1. A net deletion of 9 nucleotides, in exon 19 of EGFR resulting in the loss of 3 amino acids. This mutation was observed in…	Wild-type	Y
DISEASE ASSOCIATED MUTATIONS (see interpretation and comments): GENE PROTEIN CHANGE cDNA CHANGE TP53 p.H214R c.641A>G EGFR p.E746_A750del c.2235_2249del INTERPRETATION AND COMMENTS: This is an Abnormal sequencing study that identified the following disease associated mutations: 1. A missense mutation in TP53 at amino acid 214 converting the wild type residue, Histidine, to an Arginine in 959 read…	Wild-type	Y
DISEASE ASSOCIATED MUTATIONS (see interpretation and comments): GENE PROTEIN CHANGE cDNA CHANGE KRAS p.G12V c.35G>T INTERPRETATION AND COMMENTS: This is an Abnormal sequencing study that identified the following disease associated mutations: 1. A missense mutation in KRAS at amino acid 12 converting the wild type residue, Glycine, into a Valine in 556 reads out of a total 6035 sequence reads for …	G12V (GGT->GTT)	Y
DISEASE ASSOCIATED MUTATIONS (see interpretation and comments): GENE PROTEIN CHANGE cDNA CHANGE EGFR p.T790M c.2369C>T EGFR p.L858R c.2573T>G INTERPRETATION AND COMMENTS: This is an Abnormal sequencing study that identified the following disease associated mutations: 1. A missense mutation in EGFR at amino acid 790 converting the wild type residue, Threonine, to a Methionine in 293 reads out of a…	Wild-type	Y
DISEASE ASSOCIATED MUTATIONS (see interpretation and comments): GENE PROTEIN CHANGE ERBB2 (HER2) Amplification INTERPRETATION AND COMMENTS: This is an Abnormal sequencing study that identified the following disease associated mutations: 1. An amplification of ERBB2, also known as HER2 . This was observed by a 20fold increase in the number of reads covering the amplicons within this gene.Robert D.…	Wild-type	Y
DNA Quantity not enough INTERPRETATION AND COMMENTS: The DNA obtained from the submitted specimen was not adequate for testing. Too little DNA was obtained from the submitted specimen and therefore could not be processed by our assay. We would be happy to test an alternative specimen. Please let me know if you have any questions. Robert D. Daber, PhD, FACMG Technical Director of Clinical Genomics	Wild-type	N	qns for NGS
DISEASE ASSOCIATED MUTATIONS (see interpretation and comments): GENE PROTEIN CHANGE cDNA CHANGE KRAS p.G12C c.34G>T VARIANTS OF UNCERTAIN SIGNIFICANCE (see interpretation and comments): GENE PROTEIN CHANGE cDNA CHANGE RB1 p.E137D c.411A>T INTERPRETATION AND COMMENTS: This is an Abnormal sequencing study that identified the following disease associated mutations: 1. A missense mutation in KRAS at …	G12C (GGT->TGT)	Y
DISEASE ASSOCIATED MUTATIONS (see interpretation and comments): GENE PROTEIN CHANGE cDNA CHANGE TP53 p.R110L c.329G>T INTERPRETATION AND COMMENTS: This is an Abnormal sequencing study that identified the following disease associated mutations: 1. A missense mutation in TP53 at amino acid 110 converting the wild type residue, Arginine, to a Leucine in 411 reads out of a total 2169 sequence reads f…	Wild-type	Y
DISEASE ASSOCIATED MUTATIONS (see interpretation and comments): GENE PROTEIN CHANGE cDNA CHANGE EGFR p.H773delinsYNPY c.2313delCinsTACAACCCCT TP53 p.R337L c.1010G>T INTERPRETATION AND COMMENTS: This is an Abnormal sequencing study that identified the following disease associated mutations: 1. A substitution of asingle nucleotide, C, with 10 nucleotides, TACAACCCCT, resulting in the net addition o…	Wild-type	Y
DISEASE ASSOCIATED MUTATIONS (see interpretation and comments): GENE PROTEIN CHANGE cDNA CHANGE PIK3CA p.E542K c.1624G>A INTERPRETATION AND COMMENTS: This is an Abnormal sequencing study that identified the following disease associated mutations: 1. A missense mutation in PIK3CA at amino acid 542 converting the wild type residue, Glutamic Acid, to a Lysine in 3597 reads out of a total 11930 seque…	Wild-type	Y
DISEASE ASSOCIATED MUTATIONS (see interpretation and comments): GENE PROTEIN CHANGE cDNA CHANGE TP53 p.P151fs c.451delC VARIANTS OF UNCERTAIN SIGNIFICANCE (see interpretation and comments): GENE PROTEIN CHANGE cDNA CHANGE RB1 p.L158F c.474G>C INTERPRETATION AND COMMENTS: This is an Abnormal sequencing study that identified the following disease associated mutation: 1. A deletion of 1 nucleotide, …	Wild-type	Y
DISEASE ASSOCIATED MUTATIONS (see interpretation and comments): GENE PROTEIN CHANGE cDNA CHANGE KRAS p.G12A c.35G>C TP53 p.R209X c.625A>T INTERPRETATION AND COMMENTS: This is an Abnormal sequencing study that identified the following disease associated mutations: 1. A missense mutation in KRAS at amino acid 12 converting the wild type residue, Glycine, into an Alanine in 4234 reads out of a total…	G12A (GGT->GCT)	Y
DISEASE ASSOCIATED MUTATIONS (see interpretation and comments): GENE PROTEIN CHANGE cDNA CHANGE TP53 p.Y205X c.615T>A EGFR p.L747_P753delinsS c.2240_2257delTAAGAGAAGCAACATCTC INTERPRETATION AND COMMENTS: This is an Abnormal sequencing study that identified the following disease associated mutations: 1. A nonsense mutation in TP53 at amino acid 205 resulting in a premature stop of the coding seque…	Wild-type	Y
DNA quantity and quality not sufficient INTERPRETATION AND COMMENTS: The DNA obtained from the submitted specimen was not adequate for testing, and therefore could not be processed by our assay. We would be happy to test an alternative specimen. Please let me know if you have any questions. Robert D. Daber, PhD, FACMG Technical Director of Clinical Genomics	Wild-type	N	qns for NGS
DISEASE ASSOCIATED MUTATIONS (see interpretation and comments): GENE PROTEIN CHANGE cDNA CHANGE FBXW7 p.R465H c.1394G>A INTERPRETATION AND COMMENTS: This is an Abnormal sequencing study that identified the following disease associated mutation: 1. A missense mutation in FBXW7 at amino acid 465 converting the wild type residue, Arginine, into a Histidine in 307 reads out of a total 4266 sequence r…	Wild-type	Y
DISEASE ASSOCIATED MUTATIONS (see interpretation and comments): GENE PROTEIN CHANGE cDNA CHANGE TP53 p.S241F c.722C>T MET Amplification VARIANTS OF UNCERTAIN SIGNIFICANCE (see interpretation and comments): GENE PROTEIN CHANGE cDNA CHANGE MET p.Y1021H c.3061T>C INTERPRETATION AND COMMENTS: This is an Abnormal sequencing study that identified the following disease associated mutations: 1. A missens…	Wild-type	Y
INTERPRETATION AND COMMENTS: This is a Normal sequencing study that found no disease associated mutations or variants of uncertain significance at this time. Robert D. Daber Ph.D., DABMG Technical Director of Clinical Genomics	Wild-type	Y
DISEASE ASSOCIATED MUTATIONS (see interpretation and comments): GENE PROTEIN CHANGE cDNA CHANGE TP53 p.R158L c.473G>T BRAF p.G469A c.1406G>C EGFR p.G719S c.2155G>A EGFR p.S768I c.2303G>T INTERPRETATION AND COMMENTS: This is an Abnormal sequencing study that identified the following disease associated mutations: 1. A missense mutation in TP53 at amino acid 158 converting the wild type residue, Arg…	Wild-type	Y
DISEASE ASSOCIATED MUTATIONS (see interpretation and comments): GENE PROTEIN CHANGE cDNA CHANGE TP53 p.Y163C c.488A>G TP53 p.G154V c.461G>T INTERPRETATION AND COMMENTS: This is an Abnormal sequencing study that identified the following disease associated mutations: 1. A missense mutation in TP53 at amino acid 163 converting the wild type residue, Tyrosine, into a Cysteine in 1404 reads out of a t…	Wild-type	Y
DISEASE ASSOCIATED MUTATIONS (see interpretation and comments): GENE PROTEIN CHANGE cDNA CHANGE KRAS p.G12V c.35G>T STK11 p.G279fs c.837delC VARIANTS OF UNCERTAIN SIGNIFICANCE (see interpretation and comments): GENE PROTEIN CHANGE cDNA CHANGE PTEN p.E307G c.920A>G INTERPRETATION AND COMMENTS: This is an Abnormal sequencing study that identified the following disease associated mutations: 1. A mis…	G12V (GGT->GTT)	Y
DISEASE ASSOCIATED MUTATIONS (see interpretation and comments): GENE PROTEIN CHANGE cDNA CHANGE KRAS p.Q61L c.182A>T TP53 p.R196P c.587G>C INTERPRETATION AND COMMENTS: This is an Abnormal sequencing study that identified the following disease associated mutations: 1. A missense mutation in KRAS at amino acid 61 converting the wild type residue, Glutamine, to a Leucine in 1926 reads out of a total…	Wild-type	N	KRAS Q61L detected by NGS
DISEASE ASSOCIATED MUTATIONS (see interpretation and comments): GENE PROTEIN CHANGE cDNA CHANGE KRAS p.G12V c.35G>T INTERPRETATION AND COMMENTS: This is an Abnormal sequencing study that identified the following disease associated mutation: 1. A missense mutation in KRAS at amino acid 12 converting the wild type residue, Glycine, into a Valine in 8386 reads out of a total 19693 sequence reads for…	G12V (GGT->GTT)	Y
DISEASE ASSOCIATED MUTATIONS (see interpretation and comments): GENE PROTEIN CHANGE cDNA CHANGE TP53 p.R280I c.839G>T VARIANTS OF UNCERTAIN SIGNIFICANCE (see interpretation and comments): GENE PROTEIN CHANGE cDNA CHANGE MET p.? c.3082+1delG MLH1 p.V384D c.1151T>A INTERPRETATION AND COMMENTS: This is an Abnormal sequencing study that identified the following disease associated mutation: 1. A misse…	Wild-type	Y
DISEASE ASSOCIATED MUTATIONS (see interpretation and comments): GENE PROTEIN CHANGE cDNA CHANGE KRAS p.G12C c.34G>T TP53 p.C238Y c.713G>A FBXW7 p.R465H c.1394G>A APC p.R1399fs c.4194delT INTERPRETATION AND COMMENTS: This is an Abnormal sequencing study that identified the following disease associated mutations: 1. A missense mutation in KRAS at amino acid 12 converting the wild type residue, Glyc…	G12C (GGT->TGT)	Y
DISEASE ASSOCIATED MUTATIONS (see interpretation and comments): GENE PROTEIN CHANGE cDNA CHANGE RB1 p.N599fs c.1796_1797delTA TP53 p.Q136X c.406C>T INTERPRETATION AND COMMENTS: This is an Abnormal sequencing study that identified the following disease associated mutations: 1. A deletion of 2 nucleotide(s), AT, in RB1 resulting in a shift of the protein reading frame. This mutation was observed in…	Wild-type	Y
DISEASE ASSOCIATED MUTATIONS (see interpretation and comments): GENE PROTEIN CHANGE cDNA CHANGE KRAS p.G12D c.35G>A TP53 p.R282W c.844C>T APC p.S1281X c.3842C>A INTERPRETATION AND COMMENTS: This is an Abnormal sequencing study that identified the following disease associated mutations: 1. A missense mutation in KRAS at amino acid 12 converting the wild type residue, Glycine, to an Aspartic Acid i…	G12D (GGT->GAT)	Y
DNA quality not sufficient INTERPRETATION AND COMMENTS: The DNA obtained from the submitted specimen was degraded and not adequate for testing. It therefore could not be processed by our assay. Please let me know if you have any questions. Robert D. Daber, PhD, DABMG Technical Director of Clinical Genomics	Wild-type	N	qns for NGS
INTERPRETATION AND COMMENTS: This is a Normal sequencing study that found no disease associated mutations or variants of uncertain significance at this time. Robert D. Daber Ph.D., DABMG Technical Director of Clinical Genomics	Wild-type	Y
DISEASE ASSOCIATED MUTATIONS (see interpretation and comments): GENE PROTEIN CHANGE cDNA CHANGE TP53 p.S241Y c.722C>A EGFR p.G746_A750del c.2235_2249del INTERPRETATION AND COMMENTS: This is an Abnormal sequencing study that identified the following disease associated mutations: 1. A missense mutation in TP53 at amino acid 241 converting the wild type residue, Serine, to a Tyrosine in 2042 reads o…	Wild-type	Y
DISEASE ASSOCIATED MUTATIONS (see interpretation and comments): GENE PROTEIN CHANGE cDNA CHANGE KRAS p.G12C c.34G>T VARIANTS OF UNCERTAIN SIGNIFICANCE (see interpretation and comments): GENE PROTEIN CHANGE cDNA CHANGE MLH1 p.V384D c.1151T>A INTERPRETATION AND COMMENTS: This is an Abnormal sequencing study that identified the following disease associated mutation: 1. A missense mutation in KRAS at…	G12C (GGT->TGT)	Y
INTERPRETATION AND COMMENTS: This is a Normal sequencing study that found no disease associated mutations or variants of uncertain significance at this time. Robert D. Daber Ph.D., DABMG Technical Director of Clinical Genomics	Wild-type	Y
DISEASE ASSOCIATED MUTATIONS (see interpretation and comments): GENE PROTEIN CHANGE cDNA CHANGE KRAS p.G12C c.34G>T STK11 p.Y60X c.180delC INTERPRETATION AND COMMENTS: This is an Abnormal sequencing study that identified the following disease associated mutations: 1. A missense mutation in KRAS at amino acid 12 converting the wild type residue, Glycine, to a Cysteine in 893 reads out of a total 5…	G12C (GGT->TGT)	Y
DISEASE ASSOCIATED MUTATIONS (see interpretation and comments): GENE PROTEIN CHANGE cDNA CHANGE KRAS p.G12D c.35G>A INTERPRETATION AND COMMENTS: This is an Abnormal sequencing study that identified the following disease associated mutations: 1. A missense mutation in KRAS at amino acid 12 converting the wild type residue, Glycine, to an Aspartic Acid in 1161 reads out of a total 11982 sequence re…	G12D (GGT->GAT)	Y
DNA Quantity Insufficient INTERPRETATION AND COMMENTS: The DNA obtained from the submitted specimen was not adequate for testing. Too little DNA was obtained from the submitted specimen and therefore could not be processed by our assay. Please let me know if you have any questions. Robert D. Daber Ph.D., DABMG Technical Director of Clinical Genomics	Wild-type	N	qns for NGS

## Sheet: BRAF
NGS: Solid Tumor Panel	Targeted: BRAF	Concordant?	Comments
INTERPRETATION AND COMMENTS: This is a Normal sequencing study that found no disease associated mutations or variants of uncertain significance at this time. Robert D. Daber Ph.D., DABMG Technical Director of Clinical Genomics	Normal	Y
DISEASE ASSOCIATED MUTATIONS (see interpretation and comments): GENE PROTEIN CHANGE cDNA CHANGE TP53 p.G245C c.733G>T INTERPRETATION AND COMMENTS: This is an Abnormal sequencing study that identified the following disease associated mutation: 1. A missense mutation in TP53 at amino acid 245 converting the wild type residue, Glycine, to a Cysteine in 2316 reads out of a total 5327 sequence reads f…	Normal	Y
DISEASE ASSOCIATED MUTATIONS (see interpretation and comments): GENE PROTEIN CHANGE cDNA CHANGE NRAS p.Q61R c.182A>G VARIANTS OF UNCERTAIN SIGNIFICANCE (see interpretation and comments): GENE PROTEIN CHANGE cDNA CHANGE APC p.P1319S c.3955C>T FGFR3 p.R807Q c.2420G>A INTERPRETATION AND COMMENTS: This is an Abnormal sequencing study that identified the following disease associated mutation: 1. A mis…	Normal	Y
DISEASE ASSOCIATED MUTATIONS (see interpretation and comments): GENE PROTEIN CHANGE cDNA CHANGE TP53 p.Q136X c.406C>T INTERPRETATION AND COMMENTS: This is an Abnormal sequencing study that identified the following disease associated mutations: 1. A nonsense mutation in TP53 at amino acid 136 resulting in a premature stop of the coding sequence. This mutation was found in 1345 reads out of a total…	Normal	Y
DISEASE ASSOCIATED MUTATIONS (see interpretation and comments): GENE PROTEIN CHANGE cDNA CHANGE NRAS p.Q61R c.182A>G INTERPRETATION AND COMMENTS: This is an Abnormal sequencing study that identified the following disease associated mutation: 1. A missense mutation in NRAS at amino acid 61 converting the wild type residue, Glutamine, into an Arginine in 700 reads out of a total 1803 sequence reads…	Normal	Y
DISEASE ASSOCIATED MUTATIONS (see interpretation and comments): GENE PROTEIN CHANGE cDNA CHANGE BRAF p.V600E c.1799T>A INTERPRETATION AND COMMENTS: This is an Abnormal sequencing study that identified the following disease associated mutations: 1. A missense mutation in BRAF at amino acid 600 converting the wild type residue, Valine, to a Glutamic Acid in 3966 reads out of a total 9659 sequence r…	V600E (c.1799T>A)	Y
DISEASE ASSOCIATED MUTATIONS (see interpretation and comments): GENE PROTEIN CHANGE cDNA CHANGE APC p.E1309X c.3925G>T VARIANTS OF UNCERTIAN SIGNIFICANCE (see interpretation and comments): GENE PROTEIN CHANGE cDNA CHANGE TP53* (See Interpretation) p.E224E c.G672A INTERPRETATION AND COMMENTS: This is an Abnormal sequencing study that identified the following disease associated mutation: 1. A nonse…	Normal	Y
DISEASE ASSOCIATED MUTATIONS (see interpretation and comments): GENE PROTEIN CHANGE cDNA CHANGE CTNNB1 p.S45F c.134C>T BRAF p.K601E c.1801A>G VARIANTS OF UNCERTAIN SIGNIFICANCE (see interpretation and comments): GENE PROTEIN CHANGE cDNA CHANGE GNA11 p.P298L c.893C>T INTERPRETATION AND COMMENTS: This is an Abnormal sequencing study that identified the following disease associated mutations: 1. A m…	K601E	Y
DNA quantity not sufficient INTERPRETATION AND COMMENTS: The DNA obtained from the submitted specimen was not adequate for testing, and therefore could not be processed by our assay. We would be happy to test an alternative specimen. Please let me know if you have any questions. Robert D. Daber, PhD, FACMG Technical Director of Clinical Genomics	V600E (c.1799T>A)	N	qns for NGS
DNA quantity not sufficient INTERPRETATION AND COMMENTS: The DNA obtained from the submitted specimen was not adequate for testing, and therefore could not be processed by our assay. We would be happy to test an alternative specimen. Please let me know if you have any questions. Robert D. Daber, PhD, FACMG Technical Director of Clinical Genomics	V600E (c.1799T>A)	N	qns for NGS
DNA Quantity and Quality Insufficient INTERPRETATION AND COMMENTS: The DNA obtained from the submitted specimen was not adequate for testing. The DNA was yield was too low to enrich for the genes sequenced on our panel. We would be happy to test an alternative specimen if one exists. Please let me know if you have any questions. Robert D. Daber Ph.D., DABMG Technical Director of Clinical Genomics	Normal	N	qns for NGS
DNA Quality not sufficient INTERPRETATION AND COMMENTS: The DNA obtained from the submitted specimen was degraded and therefore not adequate for testing. It therefore could not be processed by our assay. Please let me know if you have any questions. Robert D. Daber, PhD, DABMG Technical Director of Clinical Genomics	Normal	N	qns for NGS
VARIANTS OF UNCERTAIN SIGNIFICANCE: GENE PROTEIN CHANGE cDNA CHANGE FGFR2 p.G302R c.904G>A INTERPRETATION AND COMMENTS: This sequencing study did not identify known disease associated mutations; however it did identify 1 variant of uncertain significance: 1. A missense variant in FGFR2 at amino acid 302 converting the wild type residue, Glycine, into an Arginine in 11792 reads out of a total 2834…	Normal	Y
INTERPRETATION AND COMMENTS: This is a Normal sequencing study that found no disease associated mutations or variants of uncertain significance at this time. Robert D. Daber Ph.D., DABMG Technical Director of Clinical Genomics	Normal	Y
DISEASE ASSOCIATED MUTATIONS (see interpretation and comments): GENE PROTEIN CHANGE cDNA CHANGE BRAF p.V600E c.1799T>A VARIANTS OF UNCERTAIN SIGNIFICANCE (see interpretation and comments): GENE PROTEIN CHANGE cDNA CHANGE ERBB4 p.R114Q c.341G>A INTERPRETATION AND COMMENTS: This is an Abnormal sequencing study that identified the following disease associated mutation: 1. A missense mutation in BRAF…	V600E (c.1799T>A)	Y
INTERPRETATION AND COMMENTS: This is a Normal sequencing study that found no disease associated mutations or variants of uncertain significance at this time. Robert D. Daber Ph.D., DABMG Technical Director of Clinical Genomics	Normal	Y
VARIANTS OF UNCERTAIN SIGNIFICANCE: GENE PROTEIN CHANGE cDNA CHANGE GENOMIC CHANGE(hg19) FLT3 p.D600N c.1798G>A TP53 p.H297Y c.889C>T INTERPRETATION AND COMMENTS: This sequencing study did not identify known disease associated mutations; however it did identify 2 variant(s) of uncertain significance: 1. A missense variant in FLT3 at amino acid 600 converting the wild type residue, Aspartic Acid, …	Normal	Y
DISEASE ASSOCIATED MUTATIONS (see interpretation and comments): GENE PROTEIN CHANGE cDNA CHANGE HRAS p.Q61K c.181C>A INTERPRETATION AND COMMENTS: This is an Abnormal sequencing study that identified the following disease associated mutations: 1. A missense mutation in HRAS at amino acid 61 converting the wild type residue, Glutamine, to a Lysine in 3925 reads out of a total 6247 sequence reads fo…	Normal	Y
DISEASE ASSOCIATED MUTATIONS (see interpretation and comments): GENE PROTEIN CHANGE cDNA CHANGE NRAS p.Q61R c.182A>G TP53 p.R267W c.799C>T INTERPRETATION AND COMMENTS: This is an Abnormal sequencing study that identified the following disease associated mutations: 1. A missense mutation in NRAS at amino acid 61 converting the wild type residue, Glutamine, into an Arginine in 3,327 reads out of a …	Normal	Y
INTERPRETATION AND COMMENTS: This is a Normal sequencing study that found no disease associated mutations or variants of uncertain significance at this time. Robert D. Daber Ph.D., DABMG Technical Director of Clinical Genomics	Normal	Y
INTERPRETATION AND COMMENTS: This is a Normal sequencing study that found no disease associated mutations or variants of uncertain significance at this time. Robert D. Daber Ph.D., DABMG Technical Director of Clinical Genomics	Normal	Y
DISEASE ASSOCIATED MUTATIONS (see interpretation and comments): GENE PROTEIN CHANGE cDNA CHANGE NRAS p.Q61L c.182A>T INTERPRETATION AND COMMENTS: This is an Abnormal sequencing study that identified the following disease associated mutations: 1. A missense mutation in NRAS at amino acid 61 converting the wild type residue, Glutamine, into a Leucine in 1430 reads out of a total 4062 sequence reads…	Normal	Y
DNA quantity not sufficient INTERPRETATION AND COMMENTS: The DNA obtained from the submitted specimen was degraded and not adequate for testing. It therefore could not be processed by our assay. Please let me know if you have any questions. Robert D. Daber, PhD, DABMG Technical Director of Clinical Genomics	Normal	N	qns for NGS
DISEASE ASSOCIATED MUTATIONS (see interpretation and comments): GENE PROTEIN CHANGE cDNA CHANGE TP53 p.C277G c.829T>G BRAF p.K601E c.1801A>G VARIANTS OF UNCERTAIN SIGNIFICANCE (see interpretation and comments): GENE PROTEIN CHANGE cDNA CHANGE FGFR2 p.R251Q c.752G>A RET p.D631N c.1891G>A SMAD4 p.V341A c.1022T>C STK11 p.M51R c.152T>G ERBB4 p.V212M c.634G>A ERBB4 p.G127E c.380G>A FBXW7 p.R441W c.132…	K601E	Y
DNA Quantity not sufficient INTERPRETATION AND COMMENTS: The DNA obtained from the submitted specimen was not sufficient for testing. It therefore could not be processed by our assay. Please let me know if you have any questions.	V600E (c.1799T>A)	N	qns for NGS
INTERPRETATION AND COMMENTS: This is a Normal sequencing study that found no disease associated mutations or variants of uncertain significance at this time. Robert D. Daber Ph.D., DABMG Technical Director of Clinical Genomics	Normal	Y
VARIANTS OF UNCERTAIN SIGNIFICANCE: GENE PROTEIN CHANGE cDNA CHANGE GENOMIC CHANGE(hg19) JAK3 p.T714M c.2141C>T INTERPRETATION AND COMMENTS: This sequencing study did not identify known disease associated mutations; however it did identify 1 variant of uncertain significance: 1. A missense variant in JAK3 at amino acid 714 converting the wild type residue Threonine, into a Methionine in 248 reads…	Normal	Y
INTERPRETATION AND COMMENTS: This is a Normal sequencing study that found no disease associated mutations or variants of uncertain significance at this time. Robert D. Daber Ph.D., DABMG Technical Director of Clinical Genomics	Normal	Y
DISEASE ASSOCIATED MUTATIONS (see interpretation and comments): GENE PROTEIN CHANGE cDNA CHANGE TP53 p.H214R c.641A>G EGFR p.E746_A750del c.2235_2249del INTERPRETATION AND COMMENTS: This is an Abnormal sequencing study that identified the following disease associated mutations: 1. A missense mutation in TP53 at amino acid 214 converting the wild type residue, Histidine, to an Arginine in 959 read…	Normal	Y
DISEASE ASSOCIATED MUTATIONS (see interpretation and comments): GENE PROTEIN CHANGE cDNA CHANGE BRAF p.V600E c.1799T>A INTERPRETATION AND COMMENTS: This is an Abnormal sequencing study that identified the following disease associated mutations: 1. A missense mutation in BRAF at amino acid 600 converting the wild type residue, Valine, to an Aspartic Acid in 2092 reads out of a total 5911 sequence …	V600E (c.1799T>A)	Y
DISEASE ASSOCIATED MUTATIONS (see interpretation and comments): GENE PROTEIN CHANGE cDNA CHANGE BRAF p.V600E c.1799T>A VARIANTS OF UNCERTAIN SIGNIFICANCE (see interpretation and comments): GENE PROTEIN CHANGE cDNA CHANGE ATM p.V410A c.1229T>C INTERPRETATION AND COMMENTS: This is an Abnormal sequencing study that identified the following disease associated mutation: 1. A missense mutation in BRAF …	V600E (c.1799T>A)	Y
DISEASE ASSOCIATED MUTATIONS (see interpretation and comments): GENE PROTEIN CHANGE cDNA CHANGE NRAS p.Q61R c.182A>G TP53 p.S241F c.722C>T INTERPRETATION AND COMMENTS: This is an Abnormal sequencing study that identified the following disease associated mutations: 1. A missense mutation in NRAS at amino acid 61 converting the wild type residue, Glutamine, into an Arginine in 2357 reads out of a t…	Normal	Y
DISEASE ASSOCIATED MUTATIONS (see interpretation and comments): GENE PROTEIN CHANGE cDNA CHANGE BRAF p.V600E c.1799T>A INTERPRETATION AND COMMENTS: This is an Abnormal sequencing study that identified the following disease associated mutations: 1. A missense mutation in BRAF at amino acid 600 converting the wild type residue, Valine, into a Glutamic Acid in 2011 reads out of a total 12862 sequenc…	V600E (c.1799T>A)	Y
DISEASE ASSOCIATED MUTATIONS (see interpretation and comments): GENE PROTEIN CHANGE cDNA CHANGE BRAF p.V600E c.1799T>A VARIANTS OF UNCERTAIN SIGNIFICANCE (see interpretation and comments): GENE PROTEIN CHANGE cDNA CHANGE ATM p.S1691R c.5071A>C KDR p.V1356F c.4066G>T INTERPRETATION AND COMMENTS: This is an Abnormal sequencing study that identified the following disease associated mutation: 1. A mi…	V600E (c.1799T>A)	Y
DISEASE ASSOCIATED MUTATIONS (see interpretation and comments): GENE PROTEIN CHANGE cDNA CHANGE TP53 p.Y126C c.377A>G PIK3CA p.E545K c.1633G>A INTERPRETATION AND COMMENTS: This is an Abnormal sequencing study that identified the following disease associated mutations: 1. A missense mutation in TP53 at amino acid 126 converting the wild type residue, Tyrosine, to a Cysteine in 3179 reads out of a …	Normal	Y
DNA Quality Insufficient INTERPRETATION AND COMMENTS: The DNA obtained from the submitted specimen was degraded and therefore not adequate for testing. It therefore could not be processed by our assay. Please let me know if you have any questions. Robert D. Daber Ph.D., DABMG Technical Director of Clinical Genomics	Normal	N	qns for NGS
DNA Quality Insufficient INTERPRETATION AND COMMENTS: The DNA obtained from the submitted specimen was degraded and therefore not adequate for testing. It therefore could not be processed by our assay. Please let me know if you have any questions. Robert D. Daber Ph.D., DABMG Technical Director of Clinical Genomics	Normal	N	qns for NGS
INTERPRETATION AND COMMENTS: This is a Normal sequencing study that found no disease associated mutations or variants of uncertain significance at this time. Robert D. Daber Ph.D., DABMG Technical Director of Clinical Genomics	Normal	Y

## Sheet: FLT3
NGS: Heme Panel	Targeted: FLT3 ITD	Targeted: FLT3 D835	Concordant?	Comments
DISEASE ASSOCIATED MUTATIONS (see interpretation and comments): GENE PROTEIN CHANGE cDNA CHANGE IDH2 p.R140Q c.419G>A TP53 p.R213X c.637C>T ASXL1 p.Q546X c.1636C>T JAK2 p.V617F c.1849G>T INTERPRETATION AND COMMENTS: This is an Abnormal sequencing study that identified the following disease associated mutations: 1. A missense mutation in IDH2 at amino acid 140 converting the wild type residue, Arg…	Negative	Negative	Y
DISEASE ASSOCIATED MUTATIONS (see interpretation and comments): GENE PROTEIN CHANGE cDNA CHANGE WT1 p.R380Tfs*4 c.1139_1145delCGGTCGGinsACCGC WT1 p.R370fs c.1110_1111insCC VARIANTS OF UNCERTAIN SIGNIFICANCE (see interpretation and comments): GENE PROTEIN CHANGE cDNA CHANGE DNMT3A p.E30A c.89A>C ATM p.Y2167C c.6500A>G INTERPRETATION AND COMMENTS: This is an Abnormal sequencing study that identifie…	Negative	Negative	Y
DISEASE ASSOCIATED MUTATIONS (see interpretation and comments): GENE PROTEIN CHANGE cDNA CHANGE TP53 p.P278A c.832C>G INTERPRETATION AND COMMENTS: This is an Abnormal sequencing study that identified the following disease associated mutations: 1. A missense mutation in TP53 at amino acid 278 converting the wild type residue, Proline, to an Alanine in 1478 reads out of a total 1653 sequence reads …	Negative	Negative	Y
INTERPRETATION AND COMMENTS: This is a Normal sequencing study that found no disease associated mutations or variants of uncertain significance at this time. Robert D. Daber Ph.D., DABMG Technical Director of Clinical Genomics	Negative	Negative	Y
DISEASE ASSOCIATED MUTATIONS (see interpretation and comments): GENE PROTEIN CHANGE cDNA CHANGE PHF6 p.R129X c.385C>T DNMT3A p.N611fs c.1831_1835delAATAA IDH2 p.R140Q c.419G>A VARIANTS OF UNCERTAIN SIGNIFICANCE (see interpretation and comments): GENE PROTEIN CHANGE cDNA CHANGE ASXL1 p.M1050V c.3148A>G DNMT3A p.R635W c.1903C>T INTERPRETATION AND COMMENTS: This is an Abnormal sequencing study that …	Negative	Negative	Y
DISEASE ASSOCIATED MUTATIONS (see interpretation and comments): GENE PROTEIN CHANGE cDNA CHANGE TET2 p.I1873T c.5618T>C NPM1 p.W288fs c.863_864insTCTG VARIANTS OF UNCERTAIN SIGNIFICANCE (see interpretation and comments): GENE PROTEIN CHANGE cDNA CHANGE TET2 p.R1269I c.3806G>T INTERPRETATION AND COMMENTS: This is an Abnormal sequencing study that identified the following disease associated mutatio…	Negative	Negative	Y
INTERPRETATION AND COMMENTS: This is a Normal sequencing study that found no disease associated mutations or variants of uncertain significance at this time. Robert D. Daber Ph.D., DABMG Technical Director of Clinical Genomics	Negative	Negative	Y
DISEASE ASSOCIATED MUTATIONS (see interpretation and comments): GENE PROTEIN CHANGE cDNA CHANGE ATM p.H1443fs c.4328delA IDH2 p.R140Q c.419G>A ASXL1 p.Y591X c.1773C>G TET2 p.S588X c.1763C>G INTERPRETATION AND COMMENTS: This is an Abnormal sequencing study that identified the following disease associated mutations: 1. A deletion of 1 nucleotide(s), A, in exon 29 of ATM resulting in a shift of the …	Negative	Negative	Y
DISEASE ASSOCIATED MUTATIONS (see interpretation and comments): GENE PROTEIN CHANGE cDNA CHANGE IDH1 p.R132G c.394C>G DNMT3A p.E863X c.2587G>T VARIANTS OF UNCERTAIN SIGNIFICANCE (see interpretation and comments): GENE PROTEIN CHANGE cDNA CHANGE DNMT3A p.G550R c.1648G>A ASXL1 p.S554T c.1661G>C INTERPRETATION AND COMMENTS: This is an Abnormal sequencing study that identified the following disease a…	Negative	Negative	Y
DISEASE ASSOCIATED MUTATIONS (see interpretation and comments): GENE PROTEIN CHANGE cDNA CHANGE IDH2 p.R140Q c.419G>A ASXL1 p.Q708X c.2122C>T JAK2 p.V617F c.1849G>T INTERPRETATION AND COMMENTS: This is an Abnormal sequencing study that identified the following disease associated mutations: 1. A missense mutation in IDH2 at amino acid 140 converting the wild type residue, Arginine, into a Glutamin…	Negative	Negative	Y
DISEASE ASSOCIATED MUTATIONS (see interpretation and comments): GENE PROTEIN CHANGE cDNA CHANGE TP53 p.R273H c.818G>AIDH1 p.R132C c.394C>T VARIANTS OF UNCERTAIN SIGNIFICANCE (see interpretation and comments): GENE PROTEIN CHANGE cDNA CHANGE TP53 p.S127C c.380C>G INTERPRETATION AND COMMENTS: This is an Abnormal sequencing study that identified the following disease associated mutations: 1. A misse…	Negative	Negative	Y
DISEASE ASSOCIATED MUTATIONS (see interpretation and comments): GENE PROTEIN CHANGE cDNA CHANGE FLT3 p.E598_N609dup c.1827_1828insGAATATGATCTCAAATGGGAGTTTCCAAGAGAAAAT VARIANTS OF UNCERTAIN SIGNIFICANCE (see interpretation and comments): GENE PROTEIN CHANGE cDNA CHANGE ATM p.H674R c.2021A>G INTERPRETATION AND COMMENTS: This is an Abnormal sequencing study that identified the following disease asso…	Positive	Negative	Y
DISEASE ASSOCIATED MUTATIONS (see interpretation and comments): GENE PROTEIN CHANGE cDNA CHANGE FLT3 p.Y599delinsSNSINGSNSI c.1796delTinsCAAACTCCATCAATGGATCAAACTCCAT VARIANTS OF UNCERTAIN SIGNIFICANCE (see interpretation and comments): GENE PROTEIN CHANGE cDNA CHANGE TET2 p.L1531_P1535del c.4590_4604del CBL p.H398R c.1193A>G INTERPRETATION AND COMMENTS: This is an Abnormal sequencing study that i…	Positive	Negative	Y
DISEASE ASSOCIATED MUTATIONS (see interpretation and comments): GENE PROTEIN CHANGE cDNA CHANGE IDH2 p.R140Q c.419G>A DNMT3A p.R882H c.2645G>A VARIANTS OF UNCERTAIN SIGNIFICANCE (see interpretation and comments): GENE PROTEIN CHANGE cDNA CHANGE KRAS p.A18D c.53C>A INTERPRETATION AND COMMENTS: This is an Abnormal sequencing study that identified the following disease associated mutations: 1. A mis…	Negative	Negative	Y
DISEASE ASSOCIATED MUTATIONS (see interpretation and comments): GENE PROTEIN CHANGE cDNA CHANGE DNMT3A p.R882H c.2645G>A IDH2 p.R140Q c.419G>A VARIANTS OF UNCERTAIN SIGNIFICANCE (see interpretation and comments): GENE PROTEIN CHANGE cDNA CHANGE PHF6 p.? c.730-2A>G INTERPRETATION AND COMMENTS: This is an Abnormal sequencing study that identified the following disease associated mutations: 1. A mis…	Negative	Negative	Y
INTERPRETATION AND COMMENTS: This is a Normal sequencing study that found no disease associated mutations or variants of uncertain significance at this time. Robert D. Daber Ph.D., DABMG Technical Director of Clinical Genomics	Negative	Negative	Y
DISEASE ASSOCIATED MUTATIONS (see interpretation and comments): GENE PROTEIN CHANGE cDNA CHANGE KRAS p.G12V c.35G>T INTERPRETATION AND COMMENTS: This is an Abnormal sequencing study that identified the following disease associated mutations: 1. A missense mutation in KRAS at amino acid 12 converting the wild type residue, Glycine, to a Valine in 1923 reads out of a total 4513 sequence reads for a…	Negative	Negative	Y
INTERPRETATION AND COMMENTS: This is a Normal sequencing study that found no disease associated mutations or variants of uncertain significance at this time. Robert D. Daber Ph.D., DABMG Technical Director of Clinical Genomics	Negative	Negative	Y
DISEASE ASSOCIATED MUTATIONS (see interpretation and comments): GENE PROTEIN CHANGE cDNA CHANGE NRAS p.G13C c.37G>T VARIANTS OF UNCERTAIN SIGNIFICANCE (see interpretation and comments): GENE PROTEIN CHANGE cDNA CHANGE ATM p.R2854C c.8560C>T INTERPRETATION AND COMMENTS: This is an Abnormal sequencing study that identified the following disease associated mutations: 1. A missense mutation in NRAS a…	Negative	Negative	Y
DISEASE ASSOCIATED MUTATIONS (see interpretation and comments): GENE PROTEIN CHANGE cDNA CHANGE FLT3 p.D835E c.2505T>G PTPN11 p.E76K c.226G>A PTPN11 p.G503A c.1508G>C INTERPRETATION AND COMMENTS: This is an Abnormal sequencing study that identified the following disease associated mutations: 1. A missense mutation in FLT3 at amino acid 835 converting the wild type residue, Aspardic Acid, to a Glu…	Negative	Positive	Y
DISEASE ASSOCIATED MUTATIONS (see interpretation and comments): GENE PROTEIN CHANGE cDNA CHANGE IDH1 p.R132C c.394C>T INTERPRETATION AND COMMENTS: This is an Abnormal sequencing study that identified the following disease associated mutations: 1. A missense mutation in IDH1 at amino acid 132 converting the wild type residue, Arginine, into a Cysteine in 3317 reads out of a total 8382 sequence rea…	Negative	Negative	Y
DISEASE ASSOCIATED MUTATIONS (see interpretation and comments): GENE PROTEIN CHANGE cDNA CHANGE IDH1 p.R132C c.394C>T TP53 p.S241F c.722C>T INTERPRETATION AND COMMENTS: This is an Abnormal sequencing study that identified the following disease associated mutations: 1. A missense mutation in IDH1 at amino acid 132 converting the wild type residue, Arginine, to a Cysteine in 3420 reads out of a tot…	Negative	Negative	Y
DISEASE ASSOCIATED MUTATIONS (see interpretation and comments): GENE PROTEIN CHANGE cDNA CHANGE PTPN11 p.D61Y c.181G>T TET2 p.Q1274X c.3820C>T TP53 p.R273L c.818G>T INTERPRETATION AND COMMENTS: This is an Abnormal sequencing study that identified the following disease associated mutations: 1. A missense mutation in PTPN11 at amino acid 61 converting the wild type residue, Aspartic Acid, to a Tyro…	Negative	Negative	Y
DISEASE ASSOCIATED MUTATIONS (see interpretation and comments): GENE PROTEIN CHANGE cDNA CHANGE PTPN11 p.E76K c.226G>A SF3B1 p.K700E c.2098A>G INTERPRETATION AND COMMENTS: This is an Abnormal sequencing study that identified the following disease associated mutations: 1. A missense mutation in PTPN11 at amino acid 76 converting the wild type residue, Glutamic Acid, to a Lysine in 2916 reads out o…	Negative	Negative	Y
DISEASE ASSOCIATED MUTATIONS (see interpretation and comments): GENE PROTEIN CHANGE cDNA CHANGE FLT3 p.V581_T582insTGSSCNEYFYV c.1743_1744insACCGGCTCCTCAGATAATGAGTACTTCTACGTT NPM1 p.W288fs c.863_864insCTTG VARIANTS OF UNCERTAIN SIGNIFICANCE (see interpretation and comments): GENE PROTEIN CHANGE cDNA CHANGE CBL p.Y371_C372delinsY c.1113_1115delGTC DNMT3A p.G543C c.1627G>T INTERPRETATION AND COMMEN…	Positive	Negative	Y
DISEASE ASSOCIATED MUTATIONS (see interpretation and comments): GENE PROTEIN CHANGE cDNA CHANGE KRAS p.G12D c.35G>A ASXL1 p.R634fs c.1900_1922del INTERPRETATION AND COMMENTS: This is an Abnormal sequencing study that identified the following disease associated mutations: 1. A missense mutation in KRAS at amino acid 12 converting the wild type residue, Glycine, into an Aspartic Acid in 2439 reads …	Negative	Negative	Y
DISEASE ASSOCIATED MUTATIONS (see interpretation and comments): GENE PROTEIN CHANGE cDNA CHANGE SF3B1 p.K700E c.2098A>G DNMT3a p.? c.2173+2T>G VARIANTS OF UNCERTAIN SIGNIFICANCE (see interpretation and comments): GENE PROTEIN CHANGE cDNA CHANGE TET2 p.A1159P c.3475G>C INTERPRETATION AND COMMENTS: This is an Abnormal sequencing study that identified the following disease associated mutations: 1. A…	Negative	Negative	Y
INTERPRETATION AND COMMENTS: This is a Normal sequencing study that found no disease associated mutations or variants of uncertain significance at this time. Robert D. Daber Ph.D., DABMG Technical Director of Clinical Genomics	Negative	Negative	Y
DISEASE ASSOCIATED MUTATIONS (see interpretation and comments): GENE PROTEIN CHANGE cDNA CHANGE FLT3 p.D835H c.2503G>C NPM1 p.L287fs c.859_860insTCTG VARIANTS OF UNCERTAIN SIGNIFICANCE (see interpretation and comments): GENE PROTEIN CHANGE cDNA CHANGE DNMT3A p.L653V c.1957T>G INTERPRETATION AND COMMENTS: This is an Abnormal sequencing study that identified the following disease associated mutatio…	Negative	Positive	Y
INTERPRETATION AND COMMENTS: This is a Normal sequencing study that found no disease associated mutations or variants of uncertain significance at this time. Robert D. Daber Ph.D., DABMG Technical Director of Clinical Genomics	Negative	Negative	Y
DISEASE ASSOCIATED MUTATIONS (see interpretation and comments): GENE PROTEIN CHANGE cDNA CHANGE TP53 p.P190L c.569C>T INTERPRETATION AND COMMENTS: This is an Abnormal sequencing study that identified the following disease associated mutations: 1. A missense mutation in TP53 at amino acid 190 converting the wild type residue, Proline, to a Leucine in 794 reads out of a total 929 sequence reads for…	Negative	Negative	Y
DISEASE ASSOCIATED MUTATIONS (see interpretation and comments): GENE PROTEIN CHANGE cDNA CHANGE NPM1 p.W288fs c.863_864insTCTG IDH1 p.R132H c.395G>A DNMT3A p.R882H c.2645G>A PTPN11 p.Q79R c.236A>G PTPN11 p.G503A c.1508G>C INTERPRETATION AND COMMENTS: This is an Abnormal sequencing study that identified the following disease associated mutations: 1. An insertion of 4 additional nucleotide(s), TCTG…	Negative	Negative	Y
DISEASE ASSOCIATED MUTATIONS (see interpretation and comments): GENE PROTEIN CHANGE cDNA CHANGE ETV6 p.L399fs c.1195_1196insC INTERPRETATION AND COMMENTS: This is an Abnormal sequencing study that identified the following disease associated mutation: 1. An insertion of 1 additional nucleotide, C, in exon 7 of ETV6 resulting in a shift of the protein reading frame. This mutation was observed in 66…	Negative	Negative	Y
DISEASE ASSOCIATED MUTATIONS (see interpretation and comments): GENE PROTEIN CHANGE cDNA CHANGE KRAS p.G12D c.35G>A VARIANTS OF UNCERTAIN SIGNIFICANCE (see interpretation and comments): GENE PROTEIN CHANGE cDNA CHANGE SF3B1 p.M784_K785delinsI c.2352_2354delGAA INTERPRETATION AND COMMENTS: This is an Abnormal sequencing study that identified the following disease associated mutation: 1. A missense…	Negative	Negative	Y
DISEASE ASSOCIATED MUTATIONS (see interpretation and comments): GENE PROTEIN CHANGE cDNA CHANGE DNMT3A p.T325fs c.973_974insC RUNX1 p.P395fs c.1183_1184insAGGC TET2 p.Q705X c.2113C>T VARIANTS OF UNCERTAIN SIGNIFICANCE (see interpretation and comments): GENE PROTEIN CHANGE cDNA CHANGE DNMT3A p.R326C c.976C>T INTERPRETATION AND COMMENTS: This is an Abnormal sequencing study that identified the foll…	Negative	Negative	Y
DISEASE ASSOCIATED MUTATIONS (see interpretation and comments): GENE PROTEIN CHANGE cDNA CHANGE NRAS p.Q61R c.182A>G NPM1 p.W288fs c.863_864insTCTG INTERPRETATION AND COMMENTS: This is an Abnormal sequencing study that identified the following disease associated mutations: 1. A missense mutation in NRAS at amino acid 61 converting the wild type residue, Glutamine, into an Arginine in 1286 reads o…	Negative	Negative	Y
DISEASE ASSOCIATED MUTATIONS (see interpretation and comments): GENE PROTEIN CHANGE cDNA CHANGE FLT3 p.K602delinsSSSDNEYFYVDFREYEYDLK c.1804_1805insGCTCCTCAGATAATGAGTACTTCTACGTTGATTTCAGAGAATATGAATATGATCTCA SF3B1 p.K700E c.2098A>G VARIANTS OF UNCERTAIN SIGNIFICANCE (see interpretation and comments): GENE PROTEIN CHANGE cDNA CHANGE ASXL1 p.L1395V c.4183C>G INTERPRETATION AND COMMENTS: This is an Ab…	Positive	Negative	Y
DISEASE ASSOCIATED MUTATIONS (see interpretation and comments): GENE PROTEIN CHANGE cDNA CHANGE SF3B1 p.K700E c.2098A>G VARIANTS OF UNCERTAIN SIGNIFICANCE (see interpretation and comments): GENE PROTEIN CHANGE cDNA CHANGE ASXL1 p.L1395V c.4183C>G INTERPRETATION AND COMMENTS: This is an Abnormal sequencing study that identified the following disease associated mutation: 1. A missense mutation in S…	Negative	Negative	Y	Comment mentions FLT3 mutation seen in a prior specimen not seen in this specimen
VARIANTS OF UNCERTAIN SIGNIFICANCE: GENE PROTEIN CHANGE cDNA CHANGE GENOMIC CHANGE(hg19) TET2 p.P174H c.521C>A INTERPRETATION AND COMMENTS: This sequencing study did not identify known disease associated mutations; however it did identify 1 variant of uncertain significance: 1. A missense variant in TET2 at amino acid 174 converting the wild type residue, Proline, to a Histidine in 5,597 reads ou…	Negative	Negative	Y
DISEASE ASSOCIATED MUTATIONS (see interpretation and comments): GENE PROTEIN CHANGE cDNA CHANGE FLT3 Internal Tandem Duplications (ITD: see Interpretation) VARIANTS OF UNCERTAIN SIGNIFICANCE (see interpretation and comments): GENE PROTEIN CHANGE cDNA CHANGE TET2 p.H1868Y c.5602C>T INTERPRETATION AND COMMENTS: This is an Abnormal sequencing study that identified the following disease associated mu…	Positive	Negative	Y
DISEASE ASSOCIATED MUTATIONS (see interpretation and comments): GENE PROTEIN CHANGE cDNA CHANGE ASXL1 p.? c.1720-1G>A ATM p.E2689fs c.8067delA ETV6 p.Q347X c.1039C>T JAK2 p.V617F c.1849G>T VARIANTS OF UNCERTAIN SIGNIFICANCE (see interpretation and comments): GENE PROTEIN CHANGE cDNA CHANGE RUNX1 p.D198A c.593A>C EZH2 p.Q575E c.1723C>G INTERPRETATION AND COMMENTS: This is an Abnormal sequencing st…	Negative	Negative	Y
INTERPRETATION AND COMMENTS: This is a Normal sequencing study that found no disease associated mutations or variants of uncertain significance at this time. Robert D. Daber Ph.D., DABMG Technical Director of Clinical Genomics	Negative	Negative	Y
DISEASE ASSOCIATED MUTATIONS (see interpretation and comments): GENE PROTEIN CHANGE cDNA CHANGE FLT3 p.F612delinsYDLKWEFPRENLEF c.1834_1835insATGATCTCAAATGGGAGTTTCCAAGAGAAAATTTAGAGT INTERPRETATION AND COMMENTS: This is an Abnormal sequencing study that identified the following disease associated mutations: 1. An insertion of 39 additional nucleotides, ATGATCTCAAATGGGAGTTTCCAAGAGAAAA TTTAGAGT, in …	Positive	Negative	Y
DISEASE ASSOCIATED MUTATIONS (see interpretation and comments): GENE PROTEIN CHANGE cDNA CHANGE DNMT3A p.R882H c.2645G>A TET2 p.Q481fs*1 c.1443_1444delGA INTERPRETATION AND COMMENTS: This is an Abnormal sequencing study that identified the following disease associated mutations: 1. A missense mutation in DNMT3A at amino acid 882 converting the wild type residue, Arginine, to a Histidine in 375 re…	Negative	Negative	Y
DISEASE ASSOCIATED MUTATIONS (see interpretation and comments): GENE PROTEIN CHANGE cDNA CHANGE ASXL1 p.E543_D544delinsDX c.1628_1629insTTGA NPM1 p.W288fs c.863_864insTCTG BRAF p.D594G c.1781A>G VARIANTS OF UNCERTAIN SIGNIFICANCE (see interpretation and comments): GENE PROTEIN CHANGE cDNA CHANGE TET2 p.C1273S c.3818G>C INTERPRETATION AND COMMENTS: This is an Abnormal sequencing study that identif…	Negative	Negative	Y
DISEASE ASSOCIATED MUTATIONS (see interpretation and comments): GENE PROTEIN CHANGE cDNA CHANGE DNMT3A p.Q678X c.2032C>T NPM1 p.L287fs c.859_860insTCTG VARIANTS OF UNCERTAIN SIGNIFICANCE (see interpretation and comments): GENE PROTEIN CHANGE cDNA CHANGE ASXL1 p.S534C c.1601C>G INTERPRETATION AND COMMENTS: This is an Abnormal sequencing study that identified the following disease associated mutati…	Negative	Negative	Y
INTERPRETATION AND COMMENTS: This is a Normal sequencing study that found no disease associated mutations or variants of uncertain significance at this time. Robert D. Daber Ph.D., DABMG Technical Director of Clinical Genomics	Negative	Negative	Y
DISEASE ASSOCIATED MUTATIONS (see interpretation and comments): GENE PROTEIN CHANGE cDNA CHANGE WT1 p.R380fs c.1139_1141delCGGinsAGGG RUNX1 p.S318fs c.952delT INTERPRETATION AND COMMENTS: This is an Abnormal sequencing study that identified the following disease associated mutations: 1. The replacement of 3 nucleotides, CGG, with 4 nucleotides, AGGG, resulting in a shift of the WT1 reading frame.…	Negative	Negative	Y
DISEASE ASSOCIATED MUTATIONS (see interpretation and comments): GENE PROTEIN CHANGE cDNA CHANGE TP53 p.C238S c.713G>C TET2 p.Q325X c.973C>T TET2 p.S835X c.2504C>A VARIANTS OF UNCERTAIN SIGNIFICANCE (see interpretation and comments): GENE PROTEIN CHANGE cDNA CHANGE ATM p.N1650S c.4949A>G INTERPRETATION AND COMMENTS: This is an Abnormal sequencing study that identified the following disease associa…	Negative	Negative	Y
DISEASE ASSOCIATED MUTATIONS (see interpretation and comments): GENE PROTEIN CHANGE cDNA CHANGE CBL p.C384R c.1150T>C TET2 p.G523fs c.1567_1594del VARIANTS OF UNCERTAIN SIGNIFICANCE (see interpretation and comments): GENE PROTEIN CHANGE cDNA CHANGE ATM p.V1570A c.4709T>C INTERPRETATION AND COMMENTS: This is an Abnormal sequencing study that identified the following disease associated mutations: 1…	Negative	Negative	Y
DISEASE ASSOCIATED MUTATIONS (see interpretation and comments): GENE PROTEIN CHANGE cDNA CHANGE FLT3 p.M578ins? c.1734_1735ins? DNMT3A p.R882H c.2645G>A NPM1 p.L287fs c.859_860insTCTG INTERPRETATION AND COMMENTS: This is an Abnormal sequencing study that identified the following disease associated mutations: 1. An insertion of at least 50 additional nucleotides in FLT3 resulting in a FLT3 ITD. Th…	Positive	Negative	Y
DISEASE ASSOCIATED MUTATIONS (see interpretation and comments): GENE PROTEIN CHANGE cDNA CHANGE WT1 p.A375fs c.1124_1138delCCCCGACTCTTGTACinsTTGGAAGG FLT3 p.N587insEYFYVDFREYEYDLKWGVTGSSDN c.1759_1760insATGAGTACTTCTACGTTGATTTCAGAGAATATGAATATGATCTCAAATGGGGAGTGACCGGCTCCTCAGATA INTERPRETATION AND COMMENTS: This is an Abnormal sequencing study that identified the following disease associated mutation…	Positive	Negative	Y
DISEASE ASSOCIATED MUTATIONS (see interpretation and comments): GENE PROTEIN CHANGE cDNA CHANGE IDH1 p.R132S c.394C>A NPM1 p.W288fs c.863_864insTCTG INTERPRETATION AND COMMENTS: This is an Abnormal sequencing study that identified the following disease associated mutations: 1. A missense mutation in IDH1 at amino acid 132 converting the wild type residue, Arginine, into a Serine in 3,963 reads ou…	Negative	Negative	Y
VARIANTS OF UNCERTAIN SIGNIFICANCE: GENE PROTEIN CHANGE cDNA CHANGE PHF6 p.A288T c.862G>A TET2 p.H1380R c.4139A>G INTERPRETATION AND COMMENTS: This sequencing study did not identify known disease associated mutations; however it did identify 2 variant(s) of uncertain significance: 1. A missense variant in PHF6 at amino acid 288 converting the wild type residue, Alanine, to a Threonine in 1549 rea…	Negative	Negative	Y
DISEASE ASSOCIATED MUTATIONS (see interpretation and comments): GENE PROTEIN CHANGE cDNA CHANGE TET2 p.H1380Y c.4138C>T TET2 p.E1879X c.5635G>T VARIANTS OF UNCERTAIN SIGNIFICANCE (see interpretation and comments): GENE PROTEIN CHANGE cDNA CHANGE CBL p.C416S c.1247G>C INTERPRETATION AND COMMENTS: This is an Abnormal sequencing study that identified the following disease associated mutations: 1. A …	Negative	Negative	Y
DISEASE ASSOCIATED MUTATIONS (see interpretation and comments): GENE PROTEIN CHANGE cDNA CHANGE IDH1 p.R132H c.395G>A INTERPRETATION AND COMMENTS: This is an Abnormal sequencing study that identified the following disease associated mutations: 1. A missense mutation in IDH1 at amino acid 132 converting the wild type residue, Arginine, into a Histidine in 945 reads out of a total 8,086 sequence re…	Negative	Negative	Y
DISEASE ASSOCIATED MUTATIONS (see interpretation and comments): GENE PROTEIN CHANGE cDNA CHANGE IDH2 p.R140Q c.419G>A TP53 p.M246R c.737T>G DNMT3A p.R882H c.2645G>A VARIANTS OF UNCERTAIN SIGNIFICANCE (see interpretation and comments): GENE PROTEIN CHANGE cDNA CHANGE EZH2 p.K685T c.2054A>C INTERPRETATION AND COMMENTS: This is an Abnormal sequencing study that identified the following disease assoc…	Negative	Negative	Y
DISEASE ASSOCIATED MUTATIONS (see interpretation and comments): GENE PROTEIN CHANGE cDNA CHANGE FLT3 p.Y572delinsSDNEYFYVDPPN c.1714_1715insCAGATAATGAGTACTTCTACGTTGACCCCCCGA IDH1 p.R132C c.394C>T INTERPRETATION AND COMMENTS: This is an Abnormal sequencing study that identified the following disease associated mutations: 1. An insertion of 33 additional nucleotide(s), CAGATAATGAGTACTTCTACGTTG ACCC…	Positive	Negative	Y
VARIANTS OF UNCERTAIN SIGNIFICANCE: GENE PROTEIN CHANGE cDNA CHANGE RUNX1 p.D198Y c.592G>T INTERPRETATION AND COMMENTS: This sequencing study did not identify known disease associated mutations; however it did identify 1 variant of uncertain significance: 1. A missense variant in RUNX1 at amino acid 198 converting the wild type residue, Aspartic Acid, to a Tyrosine in 363 reads out of a total 203…	Negative	Negative	Y
DISEASE ASSOCIATED MUTATIONS (see interpretation and comments): GENE PROTEIN CHANGE cDNA CHANGE IDH2 p.R172K c.515G>A DNMT3A p.R882H c.2645G>A VARIANTS OF UNCERTAIN SIGNIFICANCE (see interpretation and comments): GENE PROTEIN CHANGE cDNA CHANGE WT1 p.R462Q c.1385G>A INTERPRETATION AND COMMENTS: This is an Abnormal sequencing study that identified the following disease associated mutations: 1. A m…	Negative	Negative	Y
INTERPRETATION AND COMMENTS: This is a Normal sequencing study that found no disease associated mutations or variants of uncertain significance at this time. Robert D. Daber Ph.D., DABMG Technical Director of Clinical Genomics	Negative	Negative	Y
DISEASE ASSOCIATED MUTATIONS (see interpretation and comments): GENE PROTEIN CHANGE cDNA CHANGE TP53 c.560-1G>C TP53 p.E286X c.856G>T INTERPRETATION AND COMMENTS: This is an Abnormal sequencing study that identified the following disease associated mutations: 1. A variant converting a G to a C at the -1 site before exon 6 that disrupts the normal splice site at this position in TP53. This change …	Negative	Negative	Y
DISEASE ASSOCIATED MUTATIONS (see interpretation and comments): GENE PROTEIN CHANGE cDNA CHANGE TET2 p.R544X c.1630C>T TET2 p.F785fs c.2355delT TET2 p.H1806fs c.5417delA VARIANTS OF UNCERTAIN SIGNIFICANCE (see interpretation and comments): GENE PROTEIN CHANGE cDNA CHANGE EZH2 p.S695L c.2084C>T INTERPRETATION AND COMMENTS: This is an Abnormal sequencing study that identified the following disease …	Negative	Negative	Y
DISEASE ASSOCIATED MUTATIONS (see interpretation and comments): GENE PROTEIN CHANGE cDNA CHANGE PTPN11 p.E76Q c.226G>C SF3B1 p.K700E c.2098A>G INTERPRETATION AND COMMENTS: This is an Abnormal sequencing study that identified the following disease associated mutations: 1. A missense mutation in PTPN11 at amino acid 76 converting the wild type residue, Glutamic Acid, into a Glutamine in 1367 reads …	Negative	Negative	Y
DISEASE ASSOCIATED MUTATIONS (see interpretation and comments): GENE PROTEIN CHANGE cDNA CHANGE RUNX1 p.R320X c.958C>T TET2 p.R550X c.1648C>T VARIANTS OF UNCERTAIN SIGNIFICANCE (see interpretation and comments): GENE PROTEIN CHANGE cDNA CHANGE ASXL1 p.P808H c.2423C>A ASXL1 p.D832G c.2495A>G INTERPRETATION AND COMMENTS: This is an Abnormal sequencing study that identified the following disease ass…	Negative	Negative	Y
VARIANTS OF UNCERTAIN SIGNIFICANCE: GENE PROTEIN CHANGE cDNA CHANGE TP53 p.I254N c.761T>A INTERPRETATION AND COMMENTS: This sequencing study did not identify known disease associated mutations; however it did identify 1 variant of uncertain significance: 1. A missense variant in TP53 at amino acid 254 converting the wild type residue, Isoleucine, into an Asparagine in 2945 reads out of a total 55…	Negative	Negative	Y
DISEASE ASSOCIATED MUTATIONS (see interpretation and comments): GENE PROTEIN CHANGE cDNA CHANGE FLT3 p.D835Y c.2503G>T VARIANTS OF UNCERTAIN SIGNIFICANCE (see interpretation and comments): GENE PROTEIN CHANGE cDNA CHANGE EZH2 p.I55M c.165C>G INTERPRETATION AND COMMENTS: This is an Abnormal sequencing study that identified the following disease associated mutation: 1. A missense mutation in FLT3 a…	Negative	Positive	Y
DISEASE ASSOCIATED MUTATIONS (see interpretation and comments): GENE PROTEIN CHANGE cDNA CHANGE TET2 p.R1516X c.4546C>T TET2 p.Q591X c.1771C>T ASXL1 p.Q575fs c.1723_1724insCCATCT VARIANTS OF UNCERTAIN SIGNIFICANCE (see interpretation and comments): GENE PROTEIN CHANGE cDNA CHANGE ASXL1 p.P1392A c.4174C>G INTERPRETATION AND COMMENTS: This is an Abnormal sequencing study that identified the followi…	Negative	Negative	Y
DISEASE ASSOCIATED MUTATIONS (see interpretation and comments): GENE PROTEIN CHANGE cDNA CHANGE IDH2 p.R172K c.515G>A DNMT3A p.R882H c.2645G>A INTERPRETATION AND COMMENTS: This is an Abnormal sequencing study that identified the following disease associated mutations: 1. A missense mutation in IDH2 at amino acid 172 converting the wild type residue, Arginine, into a Lysine in 549 reads out of a t…	Negative	Negative	Y
VARIANTS OF UNCERTAIN SIGNIFICANCE: GENE PROTEIN CHANGE cDNA CHANGE GENOMIC CHANGE(hg19) ASXL1 p.S1237F c.3710C>T INTERPRETATION AND COMMENTS: This sequencing study did not identify known disease associated mutations; however it did identify 1 variant(s) of uncertain significance: 1. A missense variant in ASXL1 at amino acid 1237 converting the wild type residue, Serine, into a Phenylalanine in 1…	Negative	Negative	Y
DISEASE ASSOCIATED MUTATIONS (see interpretation and comments): GENE PROTEIN CHANGE cDNA CHANGE FLT3 p.? c.1837+1_1837+2insCAATTTCAGAGAATA TGAATATGATCTCAAATGGGAGTTTCCAAGAGAAAATTTAGAGTTTGG VARIANTS OF UNCERTAIN SIGNIFICANCE (see interpretation and comments): GENE PROTEIN CHANGE cDNA CHANGE ASXL1 p.S1237F c.3710C>T INTERPRETATION AND COMMENTS: This is an Abnormal sequencing study that identified th…	Positive	Negative	Y
DISEASE ASSOCIATED MUTATIONS (see interpretation and comments): GENE PROTEIN CHANGE cDNA CHANGE SF3B1 p.K666N c.1998G>C INTERPRETATION AND COMMENTS: This is an Abnormal sequencing study that identified the following disease associated mutations: 1. A missense mutation in SF3B1 at amino acid 666 converting the wild type residue, Lysine, to an Asparagine in 156 reads out of a total 618 sequence rea…	Negative	Negative	Y
VARIANTS OF UNCERTAIN SIGNIFICANCE: GENE PROTEIN CHANGE cDNA CHANGE GENOMIC CHANGE(hg19) SF3B1 p.T663I c.1988C>T INTERPRETATION AND COMMENTS: This sequencing study did not identify known disease associated mutations; however it did identify 1 variant of uncertain significance: 1. A missense variant in SF3B1 at amino acid 663 converting the wild type residue, Threonine, to an Isoleucine in 616 rea…	Negative	Negative	Y
DISEASE ASSOCIATED MUTATIONS (see interpretation and comments): GENE PROTEIN CHANGE cDNA CHANGE IDH1 p.R132C c.394C>T INTERPRETATION AND COMMENTS: This is an Abnormal sequencing study that identified the following disease associated mutations: 1. A missense mutation in IDH1 at amino acid 132 converting the wild type residue, Arginine, to a Cysteine in 4572 reads out of a total 10688 sequence read…	Negative	Negative	Y
DISEASE ASSOCIATED MUTATIONS (see interpretation and comments): GENE PROTEIN CHANGE cDNA CHANGE TP53 p.P190S c.568C>T TP53 p.R249M c.746G>T INTERPRETATION AND COMMENTS: This is an Abnormal sequencing study that identified the following disease associated mutations: 1. A missense mutation in TP53 at amino acid 190 converting the wild type residue, Proline, to a Serine in 802 reads out of a total 2…	Negative	Negative	Y
DISEASE ASSOCIATED MUTATIONS (see interpretation and comments): GENE PROTEIN CHANGE cDNA CHANGE ATM p.Q466X c.1396C>T KRAS p.G12A c.35G>C SF3B1 p.K700E c.2098A>G INTERPRETATION AND COMMENTS: This is an Abnormal sequencing study that identified the following disease associated mutations: 1. A nonsense mutation in ATM at amino acid 466 resulting in a premature stop of the coding sequence. This muta…	Negative	Negative	Y
DISEASE ASSOCIATED MUTATIONS (see interpretation and comments): GENE PROTEIN CHANGE cDNA CHANGE FLT3 p.V581ins? c.1742_1743insCTACGTTGATTTCAGAGAAT ATGAATATGATCTCAAATGGGAGTTTCCAAGAGAAACTTT NPM1 p.W288fs c.863_864insCATG WT1 p.S381X c.1142C>A WT1 p.A382fs c.1142_1143insTTGTACGGTC VARIANTS OF UNCERTAIN SIGNIFICANCE (see interpretation and comments): GENE PROTEIN CHANGE cDNA CHANGE KLHL6 p.E17K c.49G…	Positive	Negative	Y
DISEASE ASSOCIATED MUTATIONS (see interpretation and comments): GENE PROTEIN CHANGE cDNA CHANGE JAK2 p.V617F c.1849G>T VARIANTS OF UNCERTAIN SIGNIFICANCE (see interpretation and comments): GENE PROTEIN CHANGE cDNA CHANGE DNMT3A p.Y735C c.2204A>G INTERPRETATION AND COMMENTS: This is an Abnormal sequencing study that identified the following disease associated mutations: 1. A missense mutation in J…	Negative	Negative	Y
DISEASE ASSOCIATED MUTATIONS (see interpretation and comments): GENE PROTEIN CHANGE cDNA CHANGE KRAS p.G13D c.38G>A INTERPRETATION AND COMMENTS: This is an Abnormal sequencing study that identified the following disease associated mutations: 1. A missense mutation in KRAS at amino acid 13 converting the wild type residue, Glycine, to an Aspartic Acid in 467 reads out of a total 4451 sequence read…	Negative	Negative	Y
DISEASE ASSOCIATED MUTATIONS (see interpretation and comments): GENE PROTEIN CHANGE cDNA CHANGE FLT3 p.E608_N609insYEYDLKWEFPRE c.1824_1825insTATGAATATGATCTCAAATGGGAGTTTCCAAGAGAA INTERPRETATION AND COMMENTS: This is an Abnormal sequencing study that identified the following disease associated mutations: 1. An insertion of 36 additional nucleotide(s), TATGAATATGATCTC AAATGGGAGTTTCCAAGAGAA, in FLT3…	Positive	Negative	Y
DISEASE ASSOCIATED MUTATIONS (see interpretation and comments): GENE PROTEIN CHANGE cDNA CHANGE FLT3 p.K602delinsTGSSDNEYFYVDFREYEYDLK c.1804_1805insCCGGCTCCTCAGATAATGAGT	Positive	Negative	Y
DISEASE ASSOCIATED MUTATIONS (see interpretation and comments): GENE PROTEIN CHANGE cDNA CHANGE FLT3 p.K602delinsTGSSDNEYFYVDFREYEYDLK c.1804_1805insCCGGCTCCTCAGATAATGAGTACTTCTACGTTGATTTCAGAGAATATGAATATGATCTCA NPM1 p.L288fs c.863_864insTCTG INTERPRETATION AND COMMENTS: This is an Abnormal sequencing study that identified the following disease associated mutations: 1. An insertion of 60 additional…	Positive	Negative	Y
DISEASE ASSOCIATED MUTATIONS (see interpretation and comments): GENE PROTEIN CHANGE cDNA CHANGE JAK2 p.V617F c.1849G>T ASXL1 p.R402fs c.1200_1204delCACCC VARIANTS OF UNCERTAIN SIGNIFICANCE (see interpretation and comments): GENE PROTEIN CHANGE cDNA CHANGE EZH2 p.C606S c.1816T>A INTERPRETATION AND COMMENTS: This is an Abnormal sequencing study that identified the following disease associated mutat…	Negative	Negative	Y
This is a normal sequencing study that found no disease associated mutations or variants of uncertain significance at this time. Robert D. Daber Ph.D., DABMG Technical Director of Clinical Genomics	Negative	Negative	Y
This is a Normal sequencing study that found no disease associated mutations or variants of uncertain significance at this time. Robert D Daber Ph.D., DABMG Technical Director of Clinical Genomics	Negative	Negative	Y
DISEASE ASSOCIATED MUTATIONS (see interpretation and comments): GENE PROTEIN CHANGE cDNA CHANGE TP53 p.C135Y c.404G>A IDH1 p.R132C c.394C>T NPM1 p.W288fs c.863_864insTCTG VARIANTS OF UNCERTAIN SIGNIFICANCE (see interpretation and comments): GENE PROTEIN CHANGE cDNA CHANGE DNMT3A p.I780T c.2339T>C INTERPRETATION AND COMMENTS: This is an Abnormal sequencing study that identified the following disea…	Negative	Negative	Y
DISEASE ASSOCIATED MUTATIONS (see interpretation and comments): GENE PROTEIN CHANGE cDNA CHANGE FLT3 p.D839G c.2516A>G IDH1 p.R132H c.395G>A DNMT3A p.R882H c.2645G>A NPM1 p.W288fs c.863_864insCCTG INTERPRETATION AND COMMENTS: This is an Abnormal sequencing study that identified the following disease associated mutations: 1. A missense mutation in FLT3 at amino acid 839 converting the wild type re…	Positive	Negative	N	FLT3 D839G detected by NGS; FLT3 ITD at low % seen by manual inspection of NGS data
DISEASE ASSOCIATED MUTATIONS (see interpretation and comments): GENE PROTEIN CHANGE cDNA CHANGE DNMT3A p.R882H c.2645G>A FLT3 p.P606delinsEYDLKWEFP c.1816_1817insGAATATGATCTCAAATGGGAGTTT NPM1 p.W288fs c.863_864insCCTG INTERPRETATION AND COMMENTS: This is an Abnormal sequencing study that identified the following disease associated mutations: 1. A missense mutation in DNMT3A at amino acid 882 conv…	Positive	Negative	Y
DISEASE ASSOCIATED MUTATIONS (see interpretation and comments): GENE PROTEIN CHANGE cDNA CHANGE ETV6 p.L205fs c.607_608insC INTERPRETATION AND COMMENTS: This is an Abnormal sequencing study that identified the following disease associated mutations: 1. An insertion of 1 additional nucleotide(s), C, in ETV6 resulting in a shift of the protein reading frame. This mutation was observed in 1172 reads…	Negative	Negative	Y
DISEASE ASSOCIATED MUTATIONS (see interpretation and comments): GENE PROTEIN CHANGE cDNA CHANGE WT1 p.S381fs c.1140_1141insG KRAS p.G12V c.35G>T VARIANTS OF UNCERTAIN SIGNIFICANCE (see interpretation and comments): GENE PROTEIN CHANGE cDNA CHANGE TET2 p.S1039L c.3116C>T INTERPRETATION AND COMMENTS: This is an Abnormal sequencing study that identified the following disease associated mutations: 1.…	Negative	Negative	Y
DISEASE ASSOCIATED MUTATIONS (see interpretation and comments): GENE PROTEIN CHANGE cDNA CHANGE TP53 p.K132E c.394A>G INTERPRETATION AND COMMENTS: This is an Abnormal sequencing study that identified the following disease associated mutations: 1. A missense mutation in TP53 at amino acid 132 converting the wild type residue, Lysine, to a Glutamic acid in 348 reads out of a total 876 sequence read…	Negative	Negative	Y
DISEASE ASSOCIATED MUTATIONS (see interpretation and comments): GENE PROTEIN CHANGE cDNA CHANGE FLT3 p.D586_N587insNEYFYVDFREYEYDLKWEFPRE c.1758_1759insAATGAGTACTTCTACGTTGATTTCAGAGAATATGAATATGATCTCAAATGGGAGTTTCCAAGAGAA DNMT3A p.R882H c.2645G>A DNMT3A p.R882C c.2644C>T NPM1 p.W288fs c.863_864insTCTG INTERPRETATION AND COMMENTS: This is an Abnormal sequencing study that identified the following dis…	Positive	Negative	Y
DISEASE ASSOCIATED MUTATIONS (see interpretation and comments): GENE PROTEIN CHANGE cDNA CHANGE NPM1 p.W288fs c.863_864insTCTG FLT3 p.D835Y c.2503G>T VARIANTS OF UNCERTAIN SIGNIFICANCE (see interpretation and comments): GENE PROTEIN CHANGE cDNA CHANGE PTPN11 p.G60A c.179G>C INTERPRETATION AND COMMENTS: This is an Abnormal sequencing study that identified the following disease associated mutations…	Negative	Positive	Y
DISEASE ASSOCIATED MUTATIONS (see interpretation and comments): GENE PROTEIN CHANGE cDNA CHANGE WT1 p.Q457fs c.1371_1372delinsCGA NRAS p.G12D c.35G>A VARIANTS OF UNCERTAIN SIGNIFICANCE (see interpretation and comments): GENE PROTEIN CHANGE cDNA CHANGE ATM p.V1941L c.5821G>C INTERPRETATION AND COMMENTS: This is an Abnormal sequencing study that identified the following disease associated mutations…	Positive	Negative	N	FLT3 ITD at low % seen by manual inspection of NGS data
DISEASE ASSOCIATED MUTATIONS (see interpretation and comments): GENE PROTEIN CHANGE cDNA CHANGE TET2 p.S657X c.1970C>A TET2 p.E1437fs c.4311_4312insA KIT p.D816V c.2447A>T PHF6 p.R225X c.673C>T PHF6 p.K279X c.835A>T PHF6 p.G320X c.958G>T INTERPRETATION AND COMMENTS: This is an Abnormal sequencing study that identified the following disease associated mutations: 1. A nonsense mutation in TET2 at a…	Negative	Negative	Y
DISEASE ASSOCIATED MUTATIONS (see interpretation and comments): GENE PROTEIN CHANGE cDNA CHANGE TP53 p.L194R c.581T>G INTERPRETATION AND COMMENTS: This is an Abnormal sequencing study that identified the following disease associated mutations: 1. A missense mutation in TP53 at amino acid 194 converting the wild type residue, Leucine, to an Arginine in 818 reads out of a total 1049 sequence reads …	Negative	Negative	Y
DISEASE ASSOCIATED MUTATIONS (see interpretation and comments): GENE PROTEIN CHANGE cDNA CHANGE NRAS p.G12D c.35G>A PTPN11 p.A72T c.214G>A IDH1 p.R132H c.395G>A NPM1 p.W288fs c.863_864insCATG VARIANTS OF UNCERTAIN SIGNIFICANCE (see interpretation and comments): GENE PROTEIN CHANGE cDNA CHANGE PTPN11 p.E76D c.228G>C DNMT3A p.W297G c.889T>G INTERPRETATION AND COMMENTS: This is an Abnormal sequencin…	Negative	Negative	Y
DISEASE ASSOCIATED MUTATIONS (see interpretation and comments): GENE PROTEIN CHANGE cDNA CHANGE TP53 p.R273H c.818G>A INTERPRETATION AND COMMENTS: This is an Abnormal sequencing study that identified the following disease associated mutation: 1. A missense mutation in TP53 at amino acid 273 converting the wild type residue, Arginine, to a Histidine in 1901 reads out of a total 2100 sequence reads…	Negative	Negative	Y
DISEASE ASSOCIATED MUTATIONS (see interpretation and comments): GENE PROTEIN CHANGE cDNA CHANGE TP53 p.V173M c.517G>A INTERPRETATION AND COMMENTS: This is an Abnormal sequencing study that identified the following disease associated mutation: 1. A missense mutation in TP53 at amino acid 173 converting the wild type residue, Valine, to a Methionine in 904 reads out of a total 1588 sequence reads f…	Negative	Negative	Y
DISEASE ASSOCIATED MUTATIONS (see interpretation and comments): GENE PROTEIN CHANGE cDNA CHANGE PTPN11 p.A72V c.215C>T FLT3 p.F590delinsFYVDFREYD c.1770_1771insCTACGTTGATTTCAGAGAATATGA IDH1 p.R132H c.395G>A DNMT3A p.R882H c.2645G>A NPM1 p.W288fs c.863_864insTCTG VARIANTS OF UNCERTAIN SIGNIFICANCE (see interpretation and comments): GENE PROTEIN CHANGE cDNA CHANGE FLT3 p.G583S c.1747G>A INTERPRETAT…	Positive	Negative	Y
DISEASE ASSOCIATED MUTATIONS (see interpretation and comments): GENE PROTEIN CHANGE cDNA CHANGE TP53 p.H233fs c.699delC TP53 p.R158H c.473G>A INTERPRETATION AND COMMENTS: This is an Abnormal sequencing study that identified the following disease associated mutations: 1. A deletion of 1 nucleotide(s), G, in exon 7 of TP53 resulting in a shift of the protein reading frame. This mutation was observe…	Negative	Negative	Y
DISEASE ASSOCIATED MUTATIONS (see interpretation and comments): GENE PROTEIN CHANGE cDNA CHANGE WT1 p.V371fs c.1110_1111insT INTERPRETATION AND COMMENTS: This is an Abnormal sequencing study that identified the following disease associated mutations: 1. An insertion of 1 additional nucleotide(s), T, in exon 7 of WT1 resulting in a premature stop of the protein reading frame. This mutation was obs…	Negative	Negative	Y
DISEASE ASSOCIATED MUTATIONS (see interpretation and comments): GENE PROTEIN CHANGE cDNA CHANGE TET2 p.Q769X c.2305C>T TET2 p.E1401X c.4201G>T INTERPRETATION AND COMMENTS: This is an Abnormal sequencing study that identified the following disease associated mutations: 1. A nonsense mutation in exon 3 of TET2 at amino acid 769 resulting in a premature stop of the coding sequence. This mutation was…	Negative	Negative	Y
DISEASE ASSOCIATED MUTATIONS (see interpretation and comments): GENE PROTEIN CHANGE cDNA CHANGE ASXL1 p.G653fs c.1957_1958insCGGCG RUNX1 p.D198N c.592G>A INTERPRETATION AND COMMENTS: This is an Abnormal sequencing study that identified the following disease associated mutation: 1. An insertion of 5 additional nucleotide(s), CGGCG, in exon 12 of ASXL1 resulting in a shift of the protein reading fr…	Negative	Negative	Y
DISEASE ASSOCIATED MUTATIONS (see interpretation and comments): GENE PROTEIN CHANGE cDNA CHANGE NRAS p.G12D c.35G>A IDH2 p.R140Q c.419G>A DNMT3A p.F732fs c.2194_2195insT PHF6 c.418+1G>C VARIANTS OF UNCERTAIN SIGNIFICANCE (see interpretation and comments): GENE PROTEIN CHANGE cDNA CHANGE DNMT3A p.R736G c.2206C>G INTERPRETATION AND COMMENTS: This is an Abnormal sequencing study that identified the …	Negative	Negative	Y
DISEASE ASSOCIATED MUTATIONS (see interpretation and comments): GENE PROTEIN CHANGE cDNA CHANGE NRAS p.Q61H c.183A>C IDH2 p.R140W c.418C>T KIT p.D816H c.2446G>C INTERPRETATION AND COMMENTS: This is an Abnormal sequencing study that identified the following disease associated mutations: 1. A missense mutation in NRAS at amino acid 61 converting the wild type residue, Glutamine, to a Histidine in 1…	Negative	Negative	Y
DISEASE ASSOCIATED MUTATIONS (see interpretation and comments): GENE PROTEIN CHANGE cDNA CHANGE KRAS p.G13D c.38G>A VARIANTS OF UNCERTAIN SIGNIFICANCE (see interpretation and comments): GENE PROTEIN CHANGE cDNA CHANGE CDKN2A p.D125H c.373G>C INTERPRETATION AND COMMENTS: This is an Abnormal sequencing study that identified the following disease associated mutation: 1. A missense mutation in KRAS a…	Negative	Negative	Y
DISEASE ASSOCIATED MUTATIONS (see interpretation and comments): GENE PROTEIN CHANGE cDNA CHANGE IDH2 p.R172K c.515G>A ASXL1 p.G645fs c.1934delG VARIANTS OF UNCERTAIN SIGNIFICANCE (see interpretation and comments): GENE PROTEIN CHANGE cDNA CHANGE DNMT3A p.R635W c.1903C>T INTERPRETATION AND COMMENTS: This is an Abnormal sequencing study that identified the following disease associated mutations: 1.…	Negative	Negative	Y
DISEASE ASSOCIATED MUTATIONS (see interpretation and comments): GENE PROTEIN CHANGE cDNA CHANGE TP53 p.C242Y c.725G>A DNMT3A p.W313X c.938G>A INTERPRETATION AND COMMENTS: This is an Abnormal sequencing study that identified the following disease associated mutations: 1. A missense mutation in TP53 at amino acid 242 converting the wild type residue, Cystiene, into a Tyrosine in 4124 reads out of a…	Negative	Negative	Y
DISEASE ASSOCIATED MUTATIONS (see interpretation and comments): GENE PROTEIN CHANGE cDNA CHANGE CBL p.? c.1096-1G>C IDH1 p.R132C c.394C>T INTERPRETATION AND COMMENTS: This is an Abnormal sequencing study that identified the following disease associated mutations: 1. A splice site mutation at the splice acceptor site of exon 8 in CBL replacing the wild type base, G, with a C. This mutation was obs…	Negative	Negative	Y
DISEASE ASSOCIATED MUTATIONS (see interpretation and comments): GENE PROTEIN CHANGE cDNA CHANGE PTPN11 p.G503R c.1507G>A ASXL1 p.R693X c.2077C>T TET2 p.Q962_Q963delinsHX c.[2886G>T;2887C>T] TET2 p.R1214W c.3640C>T INTERPRETATION AND COMMENTS: This is an Abnormal sequencing study that identified the following disease associated mutations: 1. A missense mutation in PTPN11 at amino acid 503 converti…	Negative	Negative	Y
DISEASE ASSOCIATED MUTATIONS (see interpretation and comments): GENE PROTEIN CHANGE cDNA CHANGE TP53 p.191fs c.573_574delTC INTERPRETATION AND COMMENTS: This is an Abnormal sequencing study that identified the following disease associated mutations: 1. A deletion of 2 nucleotide(s), GA, in exon 6 of TP53 resulting in a shift of the protein reading frame. This mutation was observed in 444 reads ou…	Negative	Negative	Y
DISEASE ASSOCIATED MUTATIONS (see interpretation and comments): GENE PROTEIN CHANGE cDNA CHANGE FLT3 p.F612delinsFREYEYDLKWEFPRENLEF c.1835_1836insCAGAGAATATGAATATGATCTCAAATGGGAGTTTCCAAGAGAAAATTTAGAGTT NPM1 p.L287fs c.859_860insTCTG VARIANTS OF UNCERTAIN SIGNIFICANCE (see interpretation and comments): GENE PROTEIN CHANGE cDNA CHANGE PTPN11 p.A72S c.214G>T INTERPRETATION AND COMMENTS: This is an A…	Positive	Negative	Y
DISEASE ASSOCIATED MUTATIONS (see interpretation and comments): GENE PROTEIN CHANGE cDNA CHANGE TP53 p.S215G c.643A>G TP53 p.? c.376-1G>A INTERPRETATION AND COMMENTS: This is an Abnormal sequencing study that identified the following disease associated mutations: 1. A missense mutation in TP53 at amino acid 215 converting the wild type residue, Serine, into a Glycine in 1009 reads out of a total …	Negative	Negative	Y
DISEASE ASSOCIATED MUTATIONS (see interpretation and comments): GENE PROTEIN CHANGE cDNA CHANGE TP53 p.F134fs c.400delT INTERPRETATION AND COMMENTS: This is an Abnormal sequencing study that identified the following disease associated mutation: 1. A deletion of 1 nucleotide(s), A, in exon 5 of TP53 resulting in the shift of the protein reading frame and the introduction of a premature stop codon …	Negative	Negative	Y
DISEASE ASSOCIATED MUTATIONS (see interpretation and comments): GENE PROTEIN CHANGE cDNA CHANGE JAK2 p.V617F c.1849G>T INTERPRETATION AND COMMENTS: This is an Abnormal sequencing study that identified the following disease associated mutations: 1. A missense mutation in JAK2 at amino acid 617 converting the wild type residue, Valine, into a Phenylalanine in 4889 reads out of a total 5350 sequence…	Negative	Negative	Y
DISEASE ASSOCIATED MUTATIONS (see interpretation and comments): GENE PROTEIN CHANGE cDNA CHANGE JAK2 p.V617F c.1849G>T INTERPRETATION AND COMMENTS: This is an Abnormal sequencing study that identified the following disease associated mutations: 1. A missense mutation in JAK2 at amino acid 617 converting the wild type residue, Valine, to a Phenylalanine in 3,032 reads out of a total 4,293 sequence…	Negative	Negative	Y
DISEASE ASSOCIATED MUTATIONS (see interpretation and comments): GENE PROTEIN CHANGE cDNA CHANGE FLT3 ITD IDH2 p.R140Q c.419G>A NPM1 p.W288fs c.863_864insCATG INTERPRETATION AND COMMENTS: This is an Abnormal sequencing study that identified the following disease associated mutations: 1. An insertion of at least 58 additional nucleotide(s), GAACTATCATATTCTCTGA AATCAACGTAGAAGTACTCATTATCTGAGGAGCCGGTC…	Positive	Negative	Y

## Sheet: NPM1
NGS: Heme Panel	Targeted: NPM1	Concordant?	Comments
DISEASE ASSOCIATED MUTATIONS (see interpretation and comments): GENE PROTEIN CHANGE cDNA CHANGE IDH2 p.R140Q c.419G>A TP53 p.R213X c.637C>T ASXL1 p.Q546X c.1636C>T JAK2 p.V617F c.1849G>T INTERPRETATION AND COMMENTS: This is an Abnormal sequencing study that identified the following disease associated mutations: 1. A missense mutation in IDH2 at amino acid 140 converting the wild type residue, Arg…	Mutation not detected	Y
DISEASE ASSOCIATED MUTATIONS (see interpretation and comments): GENE PROTEIN CHANGE cDNA CHANGE WT1 p.R380Tfs*4 c.1139_1145delCGGTCGGinsACCGC WT1 p.R370fs c.1110_1111insCC VARIANTS OF UNCERTAIN SIGNIFICANCE (see interpretation and comments): GENE PROTEIN CHANGE cDNA CHANGE DNMT3A p.E30A c.89A>C ATM p.Y2167C c.6500A>G INTERPRETATION AND COMMENTS: This is an Abnormal sequencing study that identifie…	Mutation not detected	Y
DISEASE ASSOCIATED MUTATIONS (see interpretation and comments): GENE PROTEIN CHANGE cDNA CHANGE TP53 p.P278A c.832C>G INTERPRETATION AND COMMENTS: This is an Abnormal sequencing study that identified the following disease associated mutations: 1. A missense mutation in TP53 at amino acid 278 converting the wild type residue, Proline, to an Alanine in 1478 reads out of a total 1653 sequence reads …	Mutation not detected	Y
INTERPRETATION AND COMMENTS: This is a Normal sequencing study that found no disease associated mutations or variants of uncertain significance at this time. Robert D. Daber Ph.D., DABMG Technical Director of Clinical Genomics	Mutation not detected	Y
DISEASE ASSOCIATED MUTATIONS (see interpretation and comments): GENE PROTEIN CHANGE cDNA CHANGE DNMT3A p.R882H c.2645G>A NPM1 p.W288fs c.863_864insTCTG NRAS p.G12D c.35G>A INTERPRETATION AND COMMENTS: This is an Abnormal sequencing study that identified the following disease associated mutations: 1. A missense mutation in DNMT3A at amino acid 882 converting the wild type residue, Arginine, to a H…	Mutation present	Y
DISEASE ASSOCIATED MUTATIONS (see interpretation and comments): GENE PROTEIN CHANGE cDNA CHANGE PHF6 p.R129X c.385C>T DNMT3A p.N611fs c.1831_1835delAATAA IDH2 p.R140Q c.419G>A VARIANTS OF UNCERTAIN SIGNIFICANCE (see interpretation and comments): GENE PROTEIN CHANGE cDNA CHANGE ASXL1 p.M1050V c.3148A>G DNMT3A p.R635W c.1903C>T INTERPRETATION AND COMMENTS: This is an Abnormal sequencing study that …	Mutation not detected	Y
DISEASE ASSOCIATED MUTATIONS (see interpretation and comments): GENE PROTEIN CHANGE cDNA CHANGE TET2 p.I1873T c.5618T>C NPM1 p.W288fs c.863_864insTCTG VARIANTS OF UNCERTAIN SIGNIFICANCE (see interpretation and comments): GENE PROTEIN CHANGE cDNA CHANGE TET2 p.R1269I c.3806G>T INTERPRETATION AND COMMENTS: This is an Abnormal sequencing study that identified the following disease associated mutatio…	Mutation present	Y
INTERPRETATION AND COMMENTS: This is a Normal sequencing study that found no disease associated mutations or variants of uncertain significance at this time. Robert D. Daber Ph.D., DABMG Technical Director of Clinical Genomics	Mutation not detected	Y
DISEASE ASSOCIATED MUTATIONS (see interpretation and comments): GENE PROTEIN CHANGE cDNA CHANGE IDH1 p.R132G c.394C>G DNMT3A p.E863X c.2587G>T VARIANTS OF UNCERTAIN SIGNIFICANCE (see interpretation and comments): GENE PROTEIN CHANGE cDNA CHANGE DNMT3A p.G550R c.1648G>A ASXL1 p.S554T c.1661G>C INTERPRETATION AND COMMENTS: This is an Abnormal sequencing study that identified the following disease a…	Mutation not detected	Y
DISEASE ASSOCIATED MUTATIONS (see interpretation and comments): GENE PROTEIN CHANGE cDNA CHANGE TP53 p.R273H c.818G>AIDH1 p.R132C c.394C>T VARIANTS OF UNCERTAIN SIGNIFICANCE (see interpretation and comments): GENE PROTEIN CHANGE cDNA CHANGE TP53 p.S127C c.380C>G INTERPRETATION AND COMMENTS: This is an Abnormal sequencing study that identified the following disease associated mutations: 1. A misse…	Mutation not detected	Y
DISEASE ASSOCIATED MUTATIONS (see interpretation and comments): GENE PROTEIN CHANGE cDNA CHANGE FLT3 p.Y599delinsSNSINGSNSI c.1796delTinsCAAACTCCATCAATGGATCAAACTCCAT VARIANTS OF UNCERTAIN SIGNIFICANCE (see interpretation and comments): GENE PROTEIN CHANGE cDNA CHANGE TET2 p.L1531_P1535del c.4590_4604del CBL p.H398R c.1193A>G INTERPRETATION AND COMMENTS: This is an Abnormal sequencing study that i…	Mutation not detected	Y
DISEASE ASSOCIATED MUTATIONS (see interpretation and comments): GENE PROTEIN CHANGE cDNA CHANGE IDH2 p.R140Q c.419G>A DNMT3A p.R882H c.2645G>A VARIANTS OF UNCERTAIN SIGNIFICANCE (see interpretation and comments): GENE PROTEIN CHANGE cDNA CHANGE KRAS p.A18D c.53C>A INTERPRETATION AND COMMENTS: This is an Abnormal sequencing study that identified the following disease associated mutations: 1. A mis…	Mutation not detected	Y
DISEASE ASSOCIATED MUTATIONS (see interpretation and comments): GENE PROTEIN CHANGE cDNA CHANGE KRAS p.G12V c.35G>T INTERPRETATION AND COMMENTS: This is an Abnormal sequencing study that identified the following disease associated mutations: 1. A missense mutation in KRAS at amino acid 12 converting the wild type residue, Glycine, to a Valine in 1923 reads out of a total 4513 sequence reads for a…	Mutation not detected	Y
DISEASE ASSOCIATED MUTATIONS (see interpretation and comments): GENE PROTEIN CHANGE cDNA CHANGE NRAS p.G13C c.37G>T VARIANTS OF UNCERTAIN SIGNIFICANCE (see interpretation and comments): GENE PROTEIN CHANGE cDNA CHANGE ATM p.R2854C c.8560C>T INTERPRETATION AND COMMENTS: This is an Abnormal sequencing study that identified the following disease associated mutations: 1. A missense mutation in NRAS a…	Mutation not detected	Y
DISEASE ASSOCIATED MUTATIONS (see interpretation and comments): GENE PROTEIN CHANGE cDNA CHANGE IDH1 p.R132C c.394C>T TP53 p.S241F c.722C>T INTERPRETATION AND COMMENTS: This is an Abnormal sequencing study that identified the following disease associated mutations: 1. A missense mutation in IDH1 at amino acid 132 converting the wild type residue, Arginine, to a Cysteine in 3420 reads out of a tot…	Mutation not detected	Y
DISEASE ASSOCIATED MUTATIONS (see interpretation and comments): GENE PROTEIN CHANGE cDNA CHANGE PTPN11 p.D61Y c.181G>T TET2 p.Q1274X c.3820C>T TP53 p.R273L c.818G>T INTERPRETATION AND COMMENTS: This is an Abnormal sequencing study that identified the following disease associated mutations: 1. A missense mutation in PTPN11 at amino acid 61 converting the wild type residue, Aspartic Acid, to a Tyro…	Mutation not detected	Y
DISEASE ASSOCIATED MUTATIONS (see interpretation and comments): GENE PROTEIN CHANGE cDNA CHANGE PTPN11 p.E76K c.226G>A SF3B1 p.K700E c.2098A>G INTERPRETATION AND COMMENTS: This is an Abnormal sequencing study that identified the following disease associated mutations: 1. A missense mutation in PTPN11 at amino acid 76 converting the wild type residue, Glutamic Acid, to a Lysine in 2916 reads out o…	Mutation not detected	Y
DISEASE ASSOCIATED MUTATIONS (see interpretation and comments): GENE PROTEIN CHANGE cDNA CHANGE KRAS p.G12D c.35G>A ASXL1 p.R634fs c.1900_1922del INTERPRETATION AND COMMENTS: This is an Abnormal sequencing study that identified the following disease associated mutations: 1. A missense mutation in KRAS at amino acid 12 converting the wild type residue, Glycine, into an Aspartic Acid in 2439 reads …	Mutation not detected	Y
DISEASE ASSOCIATED MUTATIONS (see interpretation and comments): GENE PROTEIN CHANGE cDNA CHANGE SF3B1 p.K700E c.2098A>G DNMT3a p.? c.2173+2T>G VARIANTS OF UNCERTAIN SIGNIFICANCE (see interpretation and comments): GENE PROTEIN CHANGE cDNA CHANGE TET2 p.A1159P c.3475G>C INTERPRETATION AND COMMENTS: This is an Abnormal sequencing study that identified the following disease associated mutations: 1. A…	Mutation not detected	Y
INTERPRETATION AND COMMENTS: This is a Normal sequencing study that found no disease associated mutations or variants of uncertain significance at this time. Robert D. Daber Ph.D., DABMG Technical Director of Clinical Genomics	Mutation not detected	Y
DISEASE ASSOCIATED MUTATIONS (see interpretation and comments): GENE PROTEIN CHANGE cDNA CHANGE FLT3 p.D835H c.2503G>C NPM1 p.L287fs c.859_860insTCTG VARIANTS OF UNCERTAIN SIGNIFICANCE (see interpretation and comments): GENE PROTEIN CHANGE cDNA CHANGE DNMT3A p.L653V c.1957T>G INTERPRETATION AND COMMENTS: This is an Abnormal sequencing study that identified the following disease associated mutatio…	Mutation present	Y
DISEASE ASSOCIATED MUTATIONS (see interpretation and comments): GENE PROTEIN CHANGE cDNA CHANGE TP53 p.P190L c.569C>T INTERPRETATION AND COMMENTS: This is an Abnormal sequencing study that identified the following disease associated mutations: 1. A missense mutation in TP53 at amino acid 190 converting the wild type residue, Proline, to a Leucine in 794 reads out of a total 929 sequence reads for…	Mutation not detected	Y
DISEASE ASSOCIATED MUTATIONS (see interpretation and comments): GENE PROTEIN CHANGE cDNA CHANGE ETV6 p.L399fs c.1195_1196insC INTERPRETATION AND COMMENTS: This is an Abnormal sequencing study that identified the following disease associated mutation: 1. An insertion of 1 additional nucleotide, C, in exon 7 of ETV6 resulting in a shift of the protein reading frame. This mutation was observed in 66…	Mutation not detected	Y
DISEASE ASSOCIATED MUTATIONS (see interpretation and comments): GENE PROTEIN CHANGE cDNA CHANGE KRAS p.G12D c.35G>A VARIANTS OF UNCERTAIN SIGNIFICANCE (see interpretation and comments): GENE PROTEIN CHANGE cDNA CHANGE SF3B1 p.M784_K785delinsI c.2352_2354delGAA INTERPRETATION AND COMMENTS: This is an Abnormal sequencing study that identified the following disease associated mutation: 1. A missense…	Mutation not detected	Y
DISEASE ASSOCIATED MUTATIONS (see interpretation and comments): GENE PROTEIN CHANGE cDNA CHANGE NRAS p.Q61R c.182A>G NPM1 p.W288fs c.863_864insTCTG INTERPRETATION AND COMMENTS: This is an Abnormal sequencing study that identified the following disease associated mutations: 1. A missense mutation in NRAS at amino acid 61 converting the wild type residue, Glutamine, into an Arginine in 1286 reads o…	Mutation present	Y
DISEASE ASSOCIATED MUTATIONS (see interpretation and comments): GENE PROTEIN CHANGE cDNA CHANGE FLT3 p.K602delinsSSSDNEYFYVDFREYEYDLK c.1804_1805insGCTCCTCAGATAATGAGTACTTCTACGTTGATTTCAGAGAATATGAATATGATCTCA SF3B1 p.K700E c.2098A>G VARIANTS OF UNCERTAIN SIGNIFICANCE (see interpretation and comments): GENE PROTEIN CHANGE cDNA CHANGE ASXL1 p.L1395V c.4183C>G INTERPRETATION AND COMMENTS: This is an Ab…	Mutation not detected	Y
VARIANTS OF UNCERTAIN SIGNIFICANCE: GENE PROTEIN CHANGE cDNA CHANGE GENOMIC CHANGE(hg19) TET2 p.P174H c.521C>A INTERPRETATION AND COMMENTS: This sequencing study did not identify known disease associated mutations; however it did identify 1 variant of uncertain significance: 1. A missense variant in TET2 at amino acid 174 converting the wild type residue, Proline, to a Histidine in 5,597 reads ou…	Mutation not detected	Y
DISEASE ASSOCIATED MUTATIONS (see interpretation and comments): GENE PROTEIN CHANGE cDNA CHANGE FLT3 Internal Tandem Duplications (ITD: see Interpretation) VARIANTS OF UNCERTAIN SIGNIFICANCE (see interpretation and comments): GENE PROTEIN CHANGE cDNA CHANGE TET2 p.H1868Y c.5602C>T INTERPRETATION AND COMMENTS: This is an Abnormal sequencing study that identified the following disease associated mu…	Mutation not detected	Y
DISEASE ASSOCIATED MUTATIONS (see interpretation and comments): GENE PROTEIN CHANGE cDNA CHANGE ASXL1 p.? c.1720-1G>A ATM p.E2689fs c.8067delA ETV6 p.Q347X c.1039C>T JAK2 p.V617F c.1849G>T VARIANTS OF UNCERTAIN SIGNIFICANCE (see interpretation and comments): GENE PROTEIN CHANGE cDNA CHANGE RUNX1 p.D198A c.593A>C EZH2 p.Q575E c.1723C>G INTERPRETATION AND COMMENTS: This is an Abnormal sequencing st…	Mutation not detected	Y
INTERPRETATION AND COMMENTS: This is a Normal sequencing study that found no disease associated mutations or variants of uncertain significance at this time. Robert D. Daber Ph.D., DABMG Technical Director of Clinical Genomics	Mutation not detected	Y
DISEASE ASSOCIATED MUTATIONS (see interpretation and comments): GENE PROTEIN CHANGE cDNA CHANGE FLT3 p.F612delinsYDLKWEFPRENLEF c.1834_1835insATGATCTCAAATGGGAGTTTCCAAGAGAAAATTTAGAGT INTERPRETATION AND COMMENTS: This is an Abnormal sequencing study that identified the following disease associated mutations: 1. An insertion of 39 additional nucleotides, ATGATCTCAAATGGGAGTTTCCAAGAGAAAA TTTAGAGT, in …	Mutation not detected	Y
DISEASE ASSOCIATED MUTATIONS (see interpretation and comments): GENE PROTEIN CHANGE cDNA CHANGE DNMT3A p.R882H c.2645G>A TET2 p.Q481fs*1 c.1443_1444delGA INTERPRETATION AND COMMENTS: This is an Abnormal sequencing study that identified the following disease associated mutations: 1. A missense mutation in DNMT3A at amino acid 882 converting the wild type residue, Arginine, to a Histidine in 375 re…	Mutation not detected	Y
DISEASE ASSOCIATED MUTATIONS (see interpretation and comments): GENE PROTEIN CHANGE cDNA CHANGE ASXL1 p.E543_D544delinsDX c.1628_1629insTTGA NPM1 p.W288fs c.863_864insTCTG BRAF p.D594G c.1781A>G VARIANTS OF UNCERTAIN SIGNIFICANCE (see interpretation and comments): GENE PROTEIN CHANGE cDNA CHANGE TET2 p.C1273S c.3818G>C INTERPRETATION AND COMMENTS: This is an Abnormal sequencing study that identif…	Mutation present	Y
DISEASE ASSOCIATED MUTATIONS (see interpretation and comments): GENE PROTEIN CHANGE cDNA CHANGE DNMT3A p.Q678X c.2032C>T NPM1 p.L287fs c.859_860insTCTG VARIANTS OF UNCERTAIN SIGNIFICANCE (see interpretation and comments): GENE PROTEIN CHANGE cDNA CHANGE ASXL1 p.S534C c.1601C>G INTERPRETATION AND COMMENTS: This is an Abnormal sequencing study that identified the following disease associated mutati…	Mutation present	Y
INTERPRETATION AND COMMENTS: This is a Normal sequencing study that found no disease associated mutations or variants of uncertain significance at this time. Robert D. Daber Ph.D., DABMG Technical Director of Clinical Genomics	Mutation not detected	Y
DISEASE ASSOCIATED MUTATIONS (see interpretation and comments): GENE PROTEIN CHANGE cDNA CHANGE WT1 p.R380fs c.1139_1141delCGGinsAGGG RUNX1 p.S318fs c.952delT INTERPRETATION AND COMMENTS: This is an Abnormal sequencing study that identified the following disease associated mutations: 1. The replacement of 3 nucleotides, CGG, with 4 nucleotides, AGGG, resulting in a shift of the WT1 reading frame.…	Mutation not detected	Y
DISEASE ASSOCIATED MUTATIONS (see interpretation and comments): GENE PROTEIN CHANGE cDNA CHANGE ASXL1 p.R634fs c.1900_1922delAGAGAGGCGGCCACCACTGCCAT JAK2 p.V617F c.1849G>T INTERPRETATION AND COMMENTS: This is an Abnormal sequencing study that identified the following disease associated mutations: 1. A deletion of 23 nucleotide(s), AGAGAGGCGGCCACCACTGCCAT, in exon 12 of ASXL1 resulting in the shif…	Mutation not detected	Y
DISEASE ASSOCIATED MUTATIONS (see interpretation and comments): GENE PROTEIN CHANGE cDNA CHANGE CBL p.C384R c.1150T>C TET2 p.G523fs c.1567_1594del VARIANTS OF UNCERTAIN SIGNIFICANCE (see interpretation and comments): GENE PROTEIN CHANGE cDNA CHANGE ATM p.V1570A c.4709T>C INTERPRETATION AND COMMENTS: This is an Abnormal sequencing study that identified the following disease associated mutations: 1…	Mutation not detected	Y
DISEASE ASSOCIATED MUTATIONS (see interpretation and comments): GENE PROTEIN CHANGE cDNA CHANGE FLT3 p.M578ins? c.1734_1735ins? DNMT3A p.R882H c.2645G>A NPM1 p.L287fs c.859_860insTCTG INTERPRETATION AND COMMENTS: This is an Abnormal sequencing study that identified the following disease associated mutations: 1. An insertion of at least 50 additional nucleotides in FLT3 resulting in a FLT3 ITD. Th…	Mutation present	Y
DISEASE ASSOCIATED MUTATIONS (see interpretation and comments): GENE PROTEIN CHANGE cDNA CHANGE IDH1 p.R132S c.394C>A NPM1 p.W288fs c.863_864insTCTG INTERPRETATION AND COMMENTS: This is an Abnormal sequencing study that identified the following disease associated mutations: 1. A missense mutation in IDH1 at amino acid 132 converting the wild type residue, Arginine, into a Serine in 3,963 reads ou…	Mutation present	Y
DISEASE ASSOCIATED MUTATIONS (see interpretation and comments): GENE PROTEIN CHANGE cDNA CHANGE FLT3 p.E573_S574insYFYVDFRRDPE c.1718_1719insGTACTTCTACGTTGATTTCAGAAGGGACCCTGA FLT3 p.? c.1837+2_1837+3insTCTCCAATCGAAAAATGGGAGTTTCCAAGAGAAAATTTAGAGTTTGGT WT1 p.V379fs c.1136_1162delinsAGAG WT1 p.R380fs c.1137_1138insA INTERPRETATION AND COMMENTS: This is an Abnormal sequencing study that identified th…	Mutation not detected	Y
DISEASE ASSOCIATED MUTATIONS (see interpretation and comments): GENE PROTEIN CHANGE cDNA CHANGE TET2 p.H1380Y c.4138C>T TET2 p.E1879X c.5635G>T VARIANTS OF UNCERTAIN SIGNIFICANCE (see interpretation and comments): GENE PROTEIN CHANGE cDNA CHANGE CBL p.C416S c.1247G>C INTERPRETATION AND COMMENTS: This is an Abnormal sequencing study that identified the following disease associated mutations: 1. A …	Mutation not detected	Y
DISEASE ASSOCIATED MUTATIONS (see interpretation and comments): GENE PROTEIN CHANGE cDNA CHANGE IDH2 p.R140Q c.419G>A TP53 p.M246R c.737T>G DNMT3A p.R882H c.2645G>A VARIANTS OF UNCERTAIN SIGNIFICANCE (see interpretation and comments): GENE PROTEIN CHANGE cDNA CHANGE EZH2 p.K685T c.2054A>C INTERPRETATION AND COMMENTS: This is an Abnormal sequencing study that identified the following disease assoc…	Mutation not detected	Y
DISEASE ASSOCIATED MUTATIONS (see interpretation and comments): GENE PROTEIN CHANGE cDNA CHANGE FLT3 p.Y572delinsSDNEYFYVDPPN c.1714_1715insCAGATAATGAGTACTTCTACGTTGACCCCCCGA IDH1 p.R132C c.394C>T INTERPRETATION AND COMMENTS: This is an Abnormal sequencing study that identified the following disease associated mutations: 1. An insertion of 33 additional nucleotide(s), CAGATAATGAGTACTTCTACGTTG ACCC…	Mutation not detected	Y
VARIANTS OF UNCERTAIN SIGNIFICANCE: GENE PROTEIN CHANGE cDNA CHANGE RUNX1 p.D198Y c.592G>T INTERPRETATION AND COMMENTS: This sequencing study did not identify known disease associated mutations; however it did identify 1 variant of uncertain significance: 1. A missense variant in RUNX1 at amino acid 198 converting the wild type residue, Aspartic Acid, to a Tyrosine in 363 reads out of a total 203…	Mutation not detected	Y
DISEASE ASSOCIATED MUTATIONS (see interpretation and comments): GENE PROTEIN CHANGE cDNA CHANGE IDH2 p.R172K c.515G>A DNMT3A p.R882H c.2645G>A VARIANTS OF UNCERTAIN SIGNIFICANCE (see interpretation and comments): GENE PROTEIN CHANGE cDNA CHANGE WT1 p.R462Q c.1385G>A INTERPRETATION AND COMMENTS: This is an Abnormal sequencing study that identified the following disease associated mutations: 1. A m…	Mutation not detected	Y
INTERPRETATION AND COMMENTS: This is a Normal sequencing study that found no disease associated mutations or variants of uncertain significance at this time. Robert D. Daber Ph.D., DABMG Technical Director of Clinical Genomics	Mutation not detected	Y
DISEASE ASSOCIATED MUTATIONS (see interpretation and comments): GENE PROTEIN CHANGE cDNA CHANGE TP53 c.560-1G>C TP53 p.E286X c.856G>T INTERPRETATION AND COMMENTS: This is an Abnormal sequencing study that identified the following disease associated mutations: 1. A variant converting a G to a C at the -1 site before exon 6 that disrupts the normal splice site at this position in TP53. This change …	Mutation not detected	Y
DISEASE ASSOCIATED MUTATIONS (see interpretation and comments): GENE PROTEIN CHANGE cDNA CHANGE TET2 p.R544X c.1630C>T TET2 p.F785fs c.2355delT TET2 p.H1806fs c.5417delA VARIANTS OF UNCERTAIN SIGNIFICANCE (see interpretation and comments): GENE PROTEIN CHANGE cDNA CHANGE EZH2 p.S695L c.2084C>T INTERPRETATION AND COMMENTS: This is an Abnormal sequencing study that identified the following disease …	Mutation not detected	Y
DISEASE ASSOCIATED MUTATIONS (see interpretation and comments): GENE PROTEIN CHANGE cDNA CHANGE PTPN11 p.E76Q c.226G>C SF3B1 p.K700E c.2098A>G INTERPRETATION AND COMMENTS: This is an Abnormal sequencing study that identified the following disease associated mutations: 1. A missense mutation in PTPN11 at amino acid 76 converting the wild type residue, Glutamic Acid, into a Glutamine in 1367 reads …	Mutation not detected	Y
DISEASE ASSOCIATED MUTATIONS (see interpretation and comments): GENE PROTEIN CHANGE cDNA CHANGE RUNX1 p.R320X c.958C>T TET2 p.R550X c.1648C>T VARIANTS OF UNCERTAIN SIGNIFICANCE (see interpretation and comments): GENE PROTEIN CHANGE cDNA CHANGE ASXL1 p.P808H c.2423C>A ASXL1 p.D832G c.2495A>G INTERPRETATION AND COMMENTS: This is an Abnormal sequencing study that identified the following disease ass…	Mutation not detected	Y
VARIANTS OF UNCERTAIN SIGNIFICANCE: GENE PROTEIN CHANGE cDNA CHANGE TP53 p.I254N c.761T>A INTERPRETATION AND COMMENTS: This sequencing study did not identify known disease associated mutations; however it did identify 1 variant of uncertain significance: 1. A missense variant in TP53 at amino acid 254 converting the wild type residue, Isoleucine, into an Asparagine in 2945 reads out of a total 55…	Mutation not detected	Y
DISEASE ASSOCIATED MUTATIONS (see interpretation and comments): GENE PROTEIN CHANGE cDNA CHANGE FLT3 p.D835Y c.2503G>T VARIANTS OF UNCERTAIN SIGNIFICANCE (see interpretation and comments): GENE PROTEIN CHANGE cDNA CHANGE EZH2 p.I55M c.165C>G INTERPRETATION AND COMMENTS: This is an Abnormal sequencing study that identified the following disease associated mutation: 1. A missense mutation in FLT3 a…	Mutation not detected	Y
DISEASE ASSOCIATED MUTATIONS (see interpretation and comments): GENE PROTEIN CHANGE cDNA CHANGE TET2 p.R1516X c.4546C>T TET2 p.Q591X c.1771C>T ASXL1 p.Q575fs c.1723_1724insCCATCT VARIANTS OF UNCERTAIN SIGNIFICANCE (see interpretation and comments): GENE PROTEIN CHANGE cDNA CHANGE ASXL1 p.P1392A c.4174C>G INTERPRETATION AND COMMENTS: This is an Abnormal sequencing study that identified the followi…	Mutation not detected	Y
DISEASE ASSOCIATED MUTATIONS (see interpretation and comments): GENE PROTEIN CHANGE cDNA CHANGE IDH2 p.R172K c.515G>A DNMT3A p.R882H c.2645G>A INTERPRETATION AND COMMENTS: This is an Abnormal sequencing study that identified the following disease associated mutations: 1. A missense mutation in IDH2 at amino acid 172 converting the wild type residue, Arginine, into a Lysine in 549 reads out of a t…	Mutation not detected	Y
VARIANTS OF UNCERTAIN SIGNIFICANCE: GENE PROTEIN CHANGE cDNA CHANGE GENOMIC CHANGE(hg19) ASXL1 p.S1237F c.3710C>T INTERPRETATION AND COMMENTS: This sequencing study did not identify known disease associated mutations; however it did identify 1 variant(s) of uncertain significance: 1. A missense variant in ASXL1 at amino acid 1237 converting the wild type residue, Serine, into a Phenylalanine in 1…	Mutation not detected	Y
DISEASE ASSOCIATED MUTATIONS (see interpretation and comments): GENE PROTEIN CHANGE cDNA CHANGE SF3B1 p.K666N c.1998G>C INTERPRETATION AND COMMENTS: This is an Abnormal sequencing study that identified the following disease associated mutations: 1. A missense mutation in SF3B1 at amino acid 666 converting the wild type residue, Lysine, to an Asparagine in 156 reads out of a total 618 sequence rea…	Mutation not detected	Y
DISEASE ASSOCIATED MUTATIONS (see interpretation and comments): GENE PROTEIN CHANGE cDNA CHANGE IDH1 p.R132C c.394C>T INTERPRETATION AND COMMENTS: This is an Abnormal sequencing study that identified the following disease associated mutations: 1. A missense mutation in IDH1 at amino acid 132 converting the wild type residue, Arginine, to a Cysteine in 4572 reads out of a total 10688 sequence read…	Mutation not detected	Y
DISEASE ASSOCIATED MUTATIONS (see interpretation and comments): GENE PROTEIN CHANGE cDNA CHANGE TP53 p.P190S c.568C>T TP53 p.R249M c.746G>T INTERPRETATION AND COMMENTS: This is an Abnormal sequencing study that identified the following disease associated mutations: 1. A missense mutation in TP53 at amino acid 190 converting the wild type residue, Proline, to a Serine in 802 reads out of a total 2…	Mutation not detected	Y
DISEASE ASSOCIATED MUTATIONS (see interpretation and comments): GENE PROTEIN CHANGE cDNA CHANGE ATM p.Q466X c.1396C>T KRAS p.G12A c.35G>C SF3B1 p.K700E c.2098A>G INTERPRETATION AND COMMENTS: This is an Abnormal sequencing study that identified the following disease associated mutations: 1. A nonsense mutation in ATM at amino acid 466 resulting in a premature stop of the coding sequence. This muta…	Mutation not detected	Y
DISEASE ASSOCIATED MUTATIONS (see interpretation and comments): GENE PROTEIN CHANGE cDNA CHANGE FLT3 p.V581ins? c.1742_1743insCTACGTTGATTTCAGAGAAT ATGAATATGATCTCAAATGGGAGTTTCCAAGAGAAACTTT NPM1 p.W288fs c.863_864insCATG WT1 p.S381X c.1142C>A WT1 p.A382fs c.1142_1143insTTGTACGGTC VARIANTS OF UNCERTAIN SIGNIFICANCE (see interpretation and comments): GENE PROTEIN CHANGE cDNA CHANGE KLHL6 p.E17K c.49G…	Mutation present	Y
DISEASE ASSOCIATED MUTATIONS (see interpretation and comments): GENE PROTEIN CHANGE cDNA CHANGE JAK2 p.V617F c.1849G>T VARIANTS OF UNCERTAIN SIGNIFICANCE (see interpretation and comments): GENE PROTEIN CHANGE cDNA CHANGE DNMT3A p.Y735C c.2204A>G INTERPRETATION AND COMMENTS: This is an Abnormal sequencing study that identified the following disease associated mutations: 1. A missense mutation in J…	Mutation not detected	Y
DISEASE ASSOCIATED MUTATIONS (see interpretation and comments): GENE PROTEIN CHANGE cDNA CHANGE KRAS p.G13D c.38G>A INTERPRETATION AND COMMENTS: This is an Abnormal sequencing study that identified the following disease associated mutations: 1. A missense mutation in KRAS at amino acid 13 converting the wild type residue, Glycine, to an Aspartic Acid in 467 reads out of a total 4451 sequence read…	Mutation not detected	Y
DISEASE ASSOCIATED MUTATIONS (see interpretation and comments): GENE PROTEIN CHANGE cDNA CHANGE FLT3 p.E608_N609insYEYDLKWEFPRE c.1824_1825insTATGAATATGATCTCAAATGGGAGTTTCCAAGAGAA INTERPRETATION AND COMMENTS: This is an Abnormal sequencing study that identified the following disease associated mutations: 1. An insertion of 36 additional nucleotide(s), TATGAATATGATCTC AAATGGGAGTTTCCAAGAGAA, in FLT3…	Mutation not detected	Y
DISEASE ASSOCIATED MUTATIONS (see interpretation and comments): GENE PROTEIN CHANGE cDNA CHANGE JAK2 p.V617F c.1849G>T ASXL1 p.R402fs c.1200_1204delCACCC VARIANTS OF UNCERTAIN SIGNIFICANCE (see interpretation and comments): GENE PROTEIN CHANGE cDNA CHANGE EZH2 p.C606S c.1816T>A INTERPRETATION AND COMMENTS: This is an Abnormal sequencing study that identified the following disease associated mutat…	Mutation not detected	Y
DISEASE ASSOCIATED MUTATIONS (see interpretation and comments): GENE PROTEIN CHANGE cDNA CHANGE TP53 p.C135Y c.404G>A IDH1 p.R132C c.394C>T NPM1 p.W288fs c.863_864insTCTG VARIANTS OF UNCERTAIN SIGNIFICANCE (see interpretation and comments): GENE PROTEIN CHANGE cDNA CHANGE DNMT3A p.I780T c.2339T>C INTERPRETATION AND COMMENTS: This is an Abnormal sequencing study that identified the following disea…	Mutation present	Y
DISEASE ASSOCIATED MUTATIONS (see interpretation and comments): GENE PROTEIN CHANGE cDNA CHANGE DNMT3A p.R882H c.2645G>A FLT3 p.P606delinsEYDLKWEFP c.1816_1817insGAATATGATCTCAAATGGGAGTTT NPM1 p.W288fs c.863_864insCCTG INTERPRETATION AND COMMENTS: This is an Abnormal sequencing study that identified the following disease associated mutations: 1. A missense mutation in DNMT3A at amino acid 882 conv…	Mutation present	Y
DISEASE ASSOCIATED MUTATIONS (see interpretation and comments): GENE PROTEIN CHANGE cDNA CHANGE SF3B1 p.K666N c.1998G>T NPM1 p.W288fs c.863_864insTCTG INTERPRETATION AND COMMENTS: This is an Abnormal sequencing study that identified the following disease associated mutations: 1. A missense mutation in SF3B1 at amino acid 666 converting the wild type residue, Lysine, into an Asparagine in 215 read…	Mutation present	Y
DISEASE ASSOCIATED MUTATIONS (see interpretation and comments): GENE PROTEIN CHANGE cDNA CHANGE ETV6 p.L205fs c.607_608insC INTERPRETATION AND COMMENTS: This is an Abnormal sequencing study that identified the following disease associated mutations: 1. An insertion of 1 additional nucleotide(s), C, in ETV6 resulting in a shift of the protein reading frame. This mutation was observed in 1172 reads…	Mutation not detected	Y
DISEASE ASSOCIATED MUTATIONS (see interpretation and comments): GENE PROTEIN CHANGE cDNA CHANGE PTPN11 p.G60V c.179G>T JAK2 p.V617F c.1849G>T INTERPRETATION AND COMMENTS: This is an Abnormal sequencing study that identified the following disease associated mutations: 1. A missense mutation in PTPN11 at amino acid 60 converting the wild type residue, Glycine, into a Valine in 1414 reads out of a t…	Mutation not detected	Y
DISEASE ASSOCIATED MUTATIONS (see interpretation and comments): GENE PROTEIN CHANGE cDNA CHANGE TP53 p.K132E c.394A>G INTERPRETATION AND COMMENTS: This is an Abnormal sequencing study that identified the following disease associated mutations: 1. A missense mutation in TP53 at amino acid 132 converting the wild type residue, Lysine, to a Glutamic acid in 348 reads out of a total 876 sequence read…	Mutation not detected	Y
DISEASE ASSOCIATED MUTATIONS (see interpretation and comments): GENE PROTEIN CHANGE cDNA CHANGE FLT3 p.D586_N587insNEYFYVDFREYEYDLKWEFPRE c.1758_1759insAATGAGTACTTCTACGTTGATTTCAGAGAATATGAATATGATCTCAAATGGGAGTTTCCAAGAGAA DNMT3A p.R882H c.2645G>A DNMT3A p.R882C c.2644C>T NPM1 p.W288fs c.863_864insTCTG INTERPRETATION AND COMMENTS: This is an Abnormal sequencing study that identified the following dis…	Mutation present	Y
DISEASE ASSOCIATED MUTATIONS (see interpretation and comments): GENE PROTEIN CHANGE cDNA CHANGE NPM1 p.W288fs c.863_864insTCTG FLT3 p.D835Y c.2503G>T VARIANTS OF UNCERTAIN SIGNIFICANCE (see interpretation and comments): GENE PROTEIN CHANGE cDNA CHANGE PTPN11 p.G60A c.179G>C INTERPRETATION AND COMMENTS: This is an Abnormal sequencing study that identified the following disease associated mutations…	Mutation present	Y
DISEASE ASSOCIATED MUTATIONS (see interpretation and comments): GENE PROTEIN CHANGE cDNA CHANGE FLT3 p.K602delinsNNEYFYVDFREYEYDLK c.1805_1806insTAATGAGTACTTCTACGTTGATTTCAGAGAATATGAATATGATCTCAA TP53 p.P278S c.832C>T INTERPRETATION AND COMMENTS: This is an Abnormal sequencing study that identified the following disease associated mutations: 1. An insertion of 48 additional nucleotide(s), TTGAGATCA…	Mutation not detected	Y
DISEASE ASSOCIATED MUTATIONS (see interpretation and comments): GENE PROTEIN CHANGE cDNA CHANGE WT1 p.Q457fs c.1371_1372delinsCGA NRAS p.G12D c.35G>A VARIANTS OF UNCERTAIN SIGNIFICANCE (see interpretation and comments): GENE PROTEIN CHANGE cDNA CHANGE ATM p.V1941L c.5821G>C INTERPRETATION AND COMMENTS: This is an Abnormal sequencing study that identified the following disease associated mutations…	Mutation not detected	Y
DISEASE ASSOCIATED MUTATIONS (see interpretation and comments): GENE PROTEIN CHANGE cDNA CHANGE TET2 p.S657X c.1970C>A TET2 p.E1437fs c.4311_4312insA KIT p.D816V c.2447A>T PHF6 p.R225X c.673C>T PHF6 p.K279X c.835A>T PHF6 p.G320X c.958G>T INTERPRETATION AND COMMENTS: This is an Abnormal sequencing study that identified the following disease associated mutations: 1. A nonsense mutation in TET2 at a…	Mutation not detected	Y
DISEASE ASSOCIATED MUTATIONS (see interpretation and comments): GENE PROTEIN CHANGE cDNA CHANGE TP53 p.L194R c.581T>G INTERPRETATION AND COMMENTS: This is an Abnormal sequencing study that identified the following disease associated mutations: 1. A missense mutation in TP53 at amino acid 194 converting the wild type residue, Leucine, to an Arginine in 818 reads out of a total 1049 sequence reads …	Mutation not detected	Y
DISEASE ASSOCIATED MUTATIONS (see interpretation and comments): GENE PROTEIN CHANGE cDNA CHANGE NRAS p.G12D c.35G>A PTPN11 p.A72T c.214G>A IDH1 p.R132H c.395G>A NPM1 p.W288fs c.863_864insCATG VARIANTS OF UNCERTAIN SIGNIFICANCE (see interpretation and comments): GENE PROTEIN CHANGE cDNA CHANGE PTPN11 p.E76D c.228G>C DNMT3A p.W297G c.889T>G INTERPRETATION AND COMMENTS: This is an Abnormal sequencin…	Mutation present	Y
DISEASE ASSOCIATED MUTATIONS (see interpretation and comments): GENE PROTEIN CHANGE cDNA CHANGE TP53 p.R273H c.818G>A INTERPRETATION AND COMMENTS: This is an Abnormal sequencing study that identified the following disease associated mutation: 1. A missense mutation in TP53 at amino acid 273 converting the wild type residue, Arginine, to a Histidine in 1901 reads out of a total 2100 sequence reads…	Mutation not detected	Y
DISEASE ASSOCIATED MUTATIONS (see interpretation and comments): GENE PROTEIN CHANGE cDNA CHANGE TP53 p.V173M c.517G>A INTERPRETATION AND COMMENTS: This is an Abnormal sequencing study that identified the following disease associated mutation: 1. A missense mutation in TP53 at amino acid 173 converting the wild type residue, Valine, to a Methionine in 904 reads out of a total 1588 sequence reads f…	Mutation not detected	Y
DISEASE ASSOCIATED MUTATIONS (see interpretation and comments): GENE PROTEIN CHANGE cDNA CHANGE PTPN11 p.A72V c.215C>T FLT3 p.F590delinsFYVDFREYD c.1770_1771insCTACGTTGATTTCAGAGAATATGA IDH1 p.R132H c.395G>A DNMT3A p.R882H c.2645G>A NPM1 p.W288fs c.863_864insTCTG VARIANTS OF UNCERTAIN SIGNIFICANCE (see interpretation and comments): GENE PROTEIN CHANGE cDNA CHANGE FLT3 p.G583S c.1747G>A INTERPRETAT…	Mutation present	Y
DISEASE ASSOCIATED MUTATIONS (see interpretation and comments): GENE PROTEIN CHANGE cDNA CHANGE FLT3 p.Y842C c.2525A>G NPM1 p.W288fs c.863_864insTCTG NRAS p.G13C c.37G>T INTERPRETATION AND COMMENTS: This is an Abnormal sequencing study that identified the following disease associated mutations: 1. A missense mutation in FLT3 at amino acid 842 converting the wild type residue, Tyrosine, to a Cyste…	Mutation present	Y
DISEASE ASSOCIATED MUTATIONS (see interpretation and comments): GENE PROTEIN CHANGE cDNA CHANGE TP53 p.H233fs c.699delC TP53 p.R158H c.473G>A INTERPRETATION AND COMMENTS: This is an Abnormal sequencing study that identified the following disease associated mutations: 1. A deletion of 1 nucleotide(s), G, in exon 7 of TP53 resulting in a shift of the protein reading frame. This mutation was observe…	Mutation not detected	Y
DISEASE ASSOCIATED MUTATIONS (see interpretation and comments): GENE PROTEIN CHANGE cDNA CHANGE WT1 p.V371fs c.1110_1111insT INTERPRETATION AND COMMENTS: This is an Abnormal sequencing study that identified the following disease associated mutations: 1. An insertion of 1 additional nucleotide(s), T, in exon 7 of WT1 resulting in a premature stop of the protein reading frame. This mutation was obs…	Mutation not detected	Y
DISEASE ASSOCIATED MUTATIONS (see interpretation and comments): GENE PROTEIN CHANGE cDNA CHANGE TET2 p.Q769X c.2305C>T TET2 p.E1401X c.4201G>T INTERPRETATION AND COMMENTS: This is an Abnormal sequencing study that identified the following disease associated mutations: 1. A nonsense mutation in exon 3 of TET2 at amino acid 769 resulting in a premature stop of the coding sequence. This mutation was…	Mutation not detected	Y
DISEASE ASSOCIATED MUTATIONS (see interpretation and comments): GENE PROTEIN CHANGE cDNA CHANGE ASXL1 p.G653fs c.1957_1958insCGGCG RUNX1 p.D198N c.592G>A INTERPRETATION AND COMMENTS: This is an Abnormal sequencing study that identified the following disease associated mutation: 1. An insertion of 5 additional nucleotide(s), CGGCG, in exon 12 of ASXL1 resulting in a shift of the protein reading fr…	Mutation not detected	Y
DISEASE ASSOCIATED MUTATIONS (see interpretation and comments): GENE PROTEIN CHANGE cDNA CHANGE NRAS p.G12D c.35G>A IDH2 p.R140Q c.419G>A DNMT3A p.F732fs c.2194_2195insT PHF6 c.418+1G>C VARIANTS OF UNCERTAIN SIGNIFICANCE (see interpretation and comments): GENE PROTEIN CHANGE cDNA CHANGE DNMT3A p.R736G c.2206C>G INTERPRETATION AND COMMENTS: This is an Abnormal sequencing study that identified the …	Mutation not detected	Y
DISEASE ASSOCIATED MUTATIONS (see interpretation and comments): GENE PROTEIN CHANGE cDNA CHANGE NRAS p.Q61H c.183A>C IDH2 p.R140W c.418C>T KIT p.D816H c.2446G>C INTERPRETATION AND COMMENTS: This is an Abnormal sequencing study that identified the following disease associated mutations: 1. A missense mutation in NRAS at amino acid 61 converting the wild type residue, Glutamine, to a Histidine in 1…	Mutation not detected	Y
DISEASE ASSOCIATED MUTATIONS (see interpretation and comments): GENE PROTEIN CHANGE cDNA CHANGE KRAS p.G13D c.38G>A VARIANTS OF UNCERTAIN SIGNIFICANCE (see interpretation and comments): GENE PROTEIN CHANGE cDNA CHANGE CDKN2A p.D125H c.373G>C INTERPRETATION AND COMMENTS: This is an Abnormal sequencing study that identified the following disease associated mutation: 1. A missense mutation in KRAS a…	Mutation not detected	Y
DISEASE ASSOCIATED MUTATIONS (see interpretation and comments): GENE PROTEIN CHANGE cDNA CHANGE IDH2 p.R172K c.515G>A ASXL1 p.G645fs c.1934delG VARIANTS OF UNCERTAIN SIGNIFICANCE (see interpretation and comments): GENE PROTEIN CHANGE cDNA CHANGE DNMT3A p.R635W c.1903C>T INTERPRETATION AND COMMENTS: This is an Abnormal sequencing study that identified the following disease associated mutations: 1.…	Mutation not detected	Y
DISEASE ASSOCIATED MUTATIONS (see interpretation and comments): GENE PROTEIN CHANGE cDNA CHANGE TP53 p.C242Y c.725G>A DNMT3A p.W313X c.938G>A INTERPRETATION AND COMMENTS: This is an Abnormal sequencing study that identified the following disease associated mutations: 1. A missense mutation in TP53 at amino acid 242 converting the wild type residue, Cystiene, into a Tyrosine in 4124 reads out of a…	Mutation not detected	Y
DISEASE ASSOCIATED MUTATIONS (see interpretation and comments): GENE PROTEIN CHANGE cDNA CHANGE CBL p.? c.1096-1G>C IDH1 p.R132C c.394C>T INTERPRETATION AND COMMENTS: This is an Abnormal sequencing study that identified the following disease associated mutations: 1. A splice site mutation at the splice acceptor site of exon 8 in CBL replacing the wild type base, G, with a C. This mutation was obs…	Mutation not detected	Y
DISEASE ASSOCIATED MUTATIONS (see interpretation and comments): GENE PROTEIN CHANGE cDNA CHANGE TP53 p.191fs c.573_574delTC INTERPRETATION AND COMMENTS: This is an Abnormal sequencing study that identified the following disease associated mutations: 1. A deletion of 2 nucleotide(s), GA, in exon 6 of TP53 resulting in a shift of the protein reading frame. This mutation was observed in 444 reads ou…	Mutation not detected	Y
DISEASE ASSOCIATED MUTATIONS (see interpretation and comments): GENE PROTEIN CHANGE cDNA CHANGE FLT3 p.F612delinsFREYEYDLKWEFPRENLEF c.1835_1836insCAGAGAATATGAATATGATCTCAAATGGGAGTTTCCAAGAGAAAATTTAGAGTT NPM1 p.L287fs c.859_860insTCTG VARIANTS OF UNCERTAIN SIGNIFICANCE (see interpretation and comments): GENE PROTEIN CHANGE cDNA CHANGE PTPN11 p.A72S c.214G>T INTERPRETATION AND COMMENTS: This is an A…	Mutation present	Y
DISEASE ASSOCIATED MUTATIONS (see interpretation and comments): GENE PROTEIN CHANGE cDNA CHANGE TP53 p.S215G c.643A>G TP53 p.? c.376-1G>A INTERPRETATION AND COMMENTS: This is an Abnormal sequencing study that identified the following disease associated mutations: 1. A missense mutation in TP53 at amino acid 215 converting the wild type residue, Serine, into a Glycine in 1009 reads out of a total …	Mutation not detected	Y
DISEASE ASSOCIATED MUTATIONS (see interpretation and comments): GENE PROTEIN CHANGE cDNA CHANGE TP53 p.F134fs c.400delT INTERPRETATION AND COMMENTS: This is an Abnormal sequencing study that identified the following disease associated mutation: 1. A deletion of 1 nucleotide(s), A, in exon 5 of TP53 resulting in the shift of the protein reading frame and the introduction of a premature stop codon …	Mutation not detected	Y
DISEASE ASSOCIATED MUTATIONS (see interpretation and comments): GENE PROTEIN CHANGE cDNA CHANGE JAK2 p.V617F c.1849G>T INTERPRETATION AND COMMENTS: This is an Abnormal sequencing study that identified the following disease associated mutations: 1. A missense mutation in JAK2 at amino acid 617 converting the wild type residue, Valine, into a Phenylalanine in 4889 reads out of a total 5350 sequence…	Mutation not detected	Y
DISEASE ASSOCIATED MUTATIONS (see interpretation and comments): GENE PROTEIN CHANGE cDNA CHANGE FLT3 ITD IDH2 p.R140Q c.419G>A NPM1 p.W288fs c.863_864insCATG INTERPRETATION AND COMMENTS: This is an Abnormal sequencing study that identified the following disease associated mutations: 1. An insertion of at least 58 additional nucleotide(s), GAACTATCATATTCTCTGA AATCAACGTAGAAGTACTCATTATCTGAGGAGCCGGTC…	Mutation present	Y

## Sheet: JAK2
NGS: Heme Panel	JAK2 V617F	Concordant	Comments
DISEASE ASSOCIATED MUTATIONS (see interpretation and comments): GENE PROTEIN CHANGE cDNA CHANGE IDH2 p.R140Q c.419G>A TP53 p.R213X c.637C>T ASXL1 p.Q546X c.1636C>T JAK2 p.V617F c.1849G>T INTERPRETATION AND COMMENTS: This is an Abnormal sequencing study that identified the following disease associated mutations: 1. A missense mutation in IDH2 at amino acid 140 converting the wild type residue, Arg…	Positive	Y
DISEASE ASSOCIATED MUTATIONS (see interpretation and comments): GENE PROTEIN CHANGE cDNA CHANGE TP53 p.P278A c.832C>G INTERPRETATION AND COMMENTS: This is an Abnormal sequencing study that identified the following disease associated mutations: 1. A missense mutation in TP53 at amino acid 278 converting the wild type residue, Proline, to an Alanine in 1478 reads out of a total 1653 sequence reads …	Negative	Y
DISEASE ASSOCIATED MUTATIONS (see interpretation and comments): GENE PROTEIN CHANGE cDNA CHANGE KRAS p.G12D c.35G>A ASXL1 p.R634fs c.1900_1922del INTERPRETATION AND COMMENTS: This is an Abnormal sequencing study that identified the following disease associated mutations: 1. A missense mutation in KRAS at amino acid 12 converting the wild type residue, Glycine, into an Aspartic Acid in 2439 reads …	Negative	Y
DISEASE ASSOCIATED MUTATIONS (see interpretation and comments): GENE PROTEIN CHANGE cDNA CHANGE NRAS p.Q61R c.182A>G NPM1 p.W288fs c.863_864insTCTG INTERPRETATION AND COMMENTS: This is an Abnormal sequencing study that identified the following disease associated mutations: 1. A missense mutation in NRAS at amino acid 61 converting the wild type residue, Glutamine, into an Arginine in 1286 reads o…	Negative	Y
DISEASE ASSOCIATED MUTATIONS (see interpretation and comments): GENE PROTEIN CHANGE cDNA CHANGE ASXL1 p.E543_D544delinsDX c.1628_1629insTTGA NPM1 p.W288fs c.863_864insTCTG BRAF p.D594G c.1781A>G VARIANTS OF UNCERTAIN SIGNIFICANCE (see interpretation and comments): GENE PROTEIN CHANGE cDNA CHANGE TET2 p.C1273S c.3818G>C INTERPRETATION AND COMMENTS: This is an Abnormal sequencing study that identif…	Negative	Y
DISEASE ASSOCIATED MUTATIONS (see interpretation and comments): GENE PROTEIN CHANGE cDNA CHANGE KRAS p.G13D c.38G>A INTERPRETATION AND COMMENTS: This is an Abnormal sequencing study that identified the following disease associated mutations: 1. A missense mutation in KRAS at amino acid 13 converting the wild type residue, Glycine, to an Aspartic Acid in 467 reads out of a total 4451 sequence read…	Negative	Y
DISEASE ASSOCIATED MUTATIONS (see interpretation and comments): GENE PROTEIN CHANGE cDNA CHANGE PTPN11 p.G60V c.179G>T JAK2 p.V617F c.1849G>T INTERPRETATION AND COMMENTS: This is an Abnormal sequencing study that identified the following disease associated mutations: 1. A missense mutation in PTPN11 at amino acid 60 converting the wild type residue, Glycine, into a Valine in 1414 reads out of a t…	Positive	Y
DISEASE ASSOCIATED MUTATIONS (see interpretation and comments): GENE PROTEIN CHANGE cDNA CHANGE TP53 p.V173M c.517G>A INTERPRETATION AND COMMENTS: This is an Abnormal sequencing study that identified the following disease associated mutation: 1. A missense mutation in TP53 at amino acid 173 converting the wild type residue, Valine, to a Methionine in 904 reads out of a total 1588 sequence reads f…	Negative	Y
